# Supplementary material for: {2,7-Dimeth­oxy-8-[4-(propan-2-yl­oxy)benzo­yl]naphthalen-1-yl}[4-(propan-2-yl­oxy)phen­yl]methanone
Source: Acta Crystallogr Sect E Struct Rep Online. 2013 Feb 28;69(Pt 3):o444–5. doi: 10.1107/S1600536813004959 (PMC3588464; doi:10.1107/S1600536813004959)
Supplement: Supplementary file 1 [file e-69-0o444-sup1.cif]

##############################################################################
#                                                                            #
# This CIF contains the data in a paper accepted for publication in          #
# Acta Crystallographica Section E. It conforms to the requirements of       #
# Notes for Authors for Acta Crystallographica Section E, and has been       #
# peer reviewed under the auspices of the IUCr Commission on Journals.       #
#                                                                            #
# Full details of the Crystallographic Information File format               #
# are given in the paper "The Crystallographic Information File (CIF):       #
# a New Standard Archive File for Crystallography" by S. R. Hall, F. H.      #
# Allen and I. D. Brown [Acta Cryst. (1991), A47, 655-685].                  #
#                                                                            #
# The current version of the core CIF dictionary is obtainable from          #
# ftp://ftp.iucr.org/pub/cif_core.dic.                                       #
#                                                                            #
# Software is freely available for graphical display of the structure(s)     #
# in this CIF. For information consult the CIF software page                 #
# http://www.iucr.org/resources/cif/software.                                #
#                                                                            #
# This file may be used for bona fide research purposes within the           #
# scientific community so long as proper attribution is given to the journal # 
# article from which it was obtained.                                        #
#                                                                            #
##############################################################################
data_I
_audit_creation_method     SHELXL-97
_chemical_name_systematic
;\
{2,7-Dimethoxy-8-[4-(propan-2-yloxy)benzoyl]naphthalen-1-yl}[4-(propan-2-\
yloxy)phenyl]methanone
;
_chemical_name_common     ?
_chemical_formula_moiety     'C32 H32 O6'
_chemical_formula_sum     'C32 H32 O6'
_chemical_formula_iupac     'C32 H32 O6'
_chemical_formula_weight     512.58
_chemical_melting_point     ?
_symmetry_cell_setting     monoclinic
_symmetry_space_group_name_H-M     'P 21/n'
_symmetry_space_group_name_Hall     '-P 2yn'
loop_
    _symmetry_equiv_pos_site_id
    _symmetry_equiv_pos_as_xyz
    1 x,y,z
    2 1/2-x,1/2+y,1/2-z
    3 -x,-y,-z
    4 1/2+x,1/2-y,1/2+z
_cell_length_a     10.9988(2)
_cell_length_b     25.8702(5)
_cell_length_c     19.2062(4)
_cell_angle_alpha     90.00
_cell_angle_beta     100.3380(10)
_cell_angle_gamma     90.00
_cell_volume     5376.27(17)
_cell_formula_units_Z     8
_cell_measurement_reflns_used     83451
_cell_measurement_theta_min     3.42
_cell_measurement_theta_max     68.20
_cell_measurement_temperature     193(2)
_exptl_crystal_description     plate
_exptl_crystal_colour     colourless
_exptl_crystal_size_max     0.40
_exptl_crystal_size_mid     0.30
_exptl_crystal_size_min     0.20
_exptl_crystal_density_diffrn     1.267
_exptl_crystal_density_meas     ?
_exptl_crystal_density_method     'not measured'
_exptl_crystal_F_000     2176
_exptl_absorpt_coefficient_mu     0.703
_exptl_absorpt_correction_type     numerical
_exptl_absorpt_process_details
;
(NUMABS; Higashi, 1999)
;
_exptl_absorpt_correction_T_min     0.7664
_exptl_absorpt_correction_T_max     0.8722
_exptl_special_details
;
Spectroscopic data for the title compound:
^1^H NMR \d (300 MHz, CDCl~3~);0.74(12<i>H</i>, s), 3.71(6<i>H</i>, s),
4.59(2<i>H</i>, m), 6.76(4<i>H</i>, br), 7.19(2<i>H</i>, d, <i>J</i> =
9.3 Hz), 7.63(4<i>H</i>, br), 7.92(2<i>H</i>, d, <i>J</i> = 9.3 Hz) p.p.m..
^13^C NMR \d (100 MHz, CDCl~3~); 21.80, 30.70, 56.23, 69.56, 111.00, 114.20,
121.54, 125.24, 129.28, 131.32, 131.58, 155.71, 161.46, 194.86 p.p.m.. IR
(KBr, cm^-1^); 1663(Ar, naphthalene), 1598(C=O), 1510(Ar, naphthalene). HRMS
(<i>m/z</i>); [<i>M</i> + H]^+^ Calcd for C~32~H~33~O~6~, 513.2285; found,
513.2285
;
_diffrn_ambient_temperature     193(2)
_diffrn_radiation_type     CuK\a
_diffrn_radiation_wavelength     1.54187
_diffrn_radiation_source     'fine-focus sealed tube'
_diffrn_radiation_monochromator     graphite
_diffrn_measurement_device_type     'Rigaku R-AXIS RAPID'
_diffrn_measurement_method     \w
_diffrn_detector_area_resol_mean     10.000
_diffrn_reflns_number     98899
_diffrn_reflns_av_R_equivalents     0.0273
_diffrn_reflns_av_sigmaI/netI     0.0148
_diffrn_reflns_theta_min     3.42
_diffrn_reflns_theta_max     68.24
_diffrn_reflns_theta_full     68.24
_diffrn_measured_fraction_theta_max     0.999
_diffrn_measured_fraction_theta_full     0.999
_diffrn_reflns_limit_h_min     -13
_diffrn_reflns_limit_h_max     13
_diffrn_reflns_limit_k_min     -31
_diffrn_reflns_limit_k_max     31
_diffrn_reflns_limit_l_min     -23
_diffrn_reflns_limit_l_max     23
_diffrn_standards_number     0
_diffrn_standards_interval_count     .
_diffrn_standards_interval_time     ?
_diffrn_standards_decay_%     ?
_refine_special_details
;
Refinement of <i>F</i>^2^ against ALL reflections. The weighted <i>R</i>-factor
<i>wR</i> and goodness of fit <i>S</i> are based on <i>F</i>^2^, conventional
<i>R</i>-factors <i>R</i> are based on <i>F</i>, with <i>F</i> set to zero for
negative <i>F</i>^2^. The threshold expression of <i>F</i>^2^ >
2\s(<i>F</i>^2^) is used only for calculating <i>R</i>-factors(gt) <i>etc</i>.
and is not relevant to the choice of reflections for refinement.
<i>R</i>-factors based on <i>F</i>^2^ are statistically about twice as large
as those based on <i>F</i>, and <i>R</i>- factors based on ALL data will be
even larger.
;
_reflns_number_total     9839
_reflns_number_gt     8263
_reflns_threshold_expression     I>2\s(I)
_refine_ls_structure_factor_coef     Fsqd
_refine_ls_matrix_type     full
_refine_ls_R_factor_all     0.0476
_refine_ls_R_factor_gt     0.0414
_refine_ls_wR_factor_gt     0.1165
_refine_ls_wR_factor_ref     0.1209
_refine_ls_goodness_of_fit_ref     0.935
_refine_ls_restrained_S_all     0.964
_refine_ls_number_reflns     9839
_refine_ls_number_parameters     748
_refine_ls_number_restraints     9
_refine_ls_hydrogen_treatment     constr
_refine_ls_weighting_scheme     calc
_refine_ls_weighting_details
         'calc w=1/[\s^2^(Fo^2^)+(0.0715P)^2^+1.6612P] where P=(Fo^2^+2Fc^2^)/3'
_atom_sites_solution_hydrogens     geom
_atom_sites_solution_primary     direct
_atom_sites_solution_secondary     difmap
_refine_ls_shift/su_max     0.001
_refine_ls_shift/su_mean     0.000
_refine_diff_density_max     0.266
_refine_diff_density_min     -0.223
_refine_ls_extinction_method     'SHELXL97 (Sheldrick, 2008)'
_refine_ls_extinction_coef     0.00071(6)
_refine_ls_extinction_expression
                                  'Fc^*^=kFc[1+0.001xFc^2^\l^3^/sin(2\q)]^-1/4^'
loop_
    _atom_type_symbol
    _atom_type_description
    _atom_type_scat_dispersion_real
    _atom_type_scat_dispersion_imag
    _atom_type_scat_source
    'C' 'C' 0.0181 0.0091
                         'International Tables Vol C Tables 4.2.6.8 and 6.1.1.4'
    'H' 'H' 0.0000 0.0000
                         'International Tables Vol C Tables 4.2.6.8 and 6.1.1.4'
    'O' 'O' 0.0492 0.0322
                         'International Tables Vol C Tables 4.2.6.8 and 6.1.1.4'
_computing_data_collection     'PROCESS-AUTO (Rigaku, 1998)'
_computing_cell_refinement     'PROCESS-AUTO (Rigaku, 1998)'
_computing_data_reduction     'PROCESS-AUTO (Rigaku, 1998)'
_computing_structure_solution     'SHELXS97 (Sheldrick, 2008)'
_computing_structure_refinement     'SHELXL97 (Sheldrick, 2008)'
_computing_molecular_graphics     'ORTEPIII (Burnett & Johnson, 1996)'
_computing_publication_material     'SHELXL97 (Sheldrick, 2008)'
loop_
    _atom_site_type_symbol
    _atom_site_label
    _atom_site_fract_x
    _atom_site_fract_y
    _atom_site_fract_z
    _atom_site_U_iso_or_equiv
    _atom_site_thermal_displace_type
    _atom_site_calc_flag
    _atom_site_refinement_flags
    _atom_site_occupancy
    _atom_site_disorder_assembly
    _atom_site_disorder_group
    O O1 0.60693(10) 0.72303(4) 0.36326(6) 0.0497(4) Uani d . 1.000 . .
    O O2 0.48829(10) 0.74405(4) 0.21488(6) 0.0467(4) Uani d . 1.000 . .
    O O3 0.86555(11) 0.68059(5) 0.42031(6) 0.0554(4) Uani d . 1.000 . .
    O O4 0.54422(11) 0.70364(4) 0.06137(5) 0.0512(4) Uani d . 1.000 . .
    O O5 0.90620(12) 0.92918(5) 0.32676(12) 0.0954(7) Uani d U 1.000 . .
    O O6 0.74253(11) 0.93487(4) 0.08944(7) 0.0544(4) Uani d . 1.000 A .
    C C1 0.76067(13) 0.68814(5) 0.30413(7) 0.0361(4) Uani d . 1.000 . .
    C C2 0.84952(14) 0.66254(6) 0.35207(8) 0.0425(5) Uani d . 1.000 . .
    C C3 0.91844(15) 0.62125(6) 0.33124(9) 0.0483(5) Uani d . 1.000 . .
    C C4 0.89840(15) 0.60671(6) 0.26233(9) 0.0475(5) Uani d . 1.000 . .
    C C5 0.81015(14) 0.63187(5) 0.21088(8) 0.0408(5) Uani d . 1.000 . .
    C C6 0.79227(15) 0.61570(6) 0.13952(9) 0.0474(5) Uani d . 1.000 . .
    C C7 0.70616(16) 0.63802(6) 0.08864(9) 0.0484(5) Uani d . 1.000 . .
    C C8 0.63481(14) 0.67918(6) 0.10793(8) 0.0411(5) Uani d . 1.000 . .
    C C9 0.65217(13) 0.69810(5) 0.17632(7) 0.0346(4) Uani d . 1.000 . .
    C C10 0.73873(13) 0.67378(5) 0.23110(7) 0.0348(4) Uani d . 1.000 . .
    C C11 0.69586(13) 0.73178(6) 0.33529(7) 0.0372(4) Uani d . 1.000 . .
    C C12 0.74894(13) 0.78416(5) 0.33299(7) 0.0356(4) Uani d . 1.000 . .
    C C13 0.85671(13) 0.79273(6) 0.30592(8) 0.0389(4) Uani d . 1.000 A .
    C C14 0.90612(14) 0.84140(6) 0.30505(9) 0.0461(5) Uani d . 1.000 . .
    C C15 0.84830(15) 0.88319(6) 0.33003(11) 0.0551(6) Uani d U 1.000 A .
    C C16 0.73928(15) 0.87583(6) 0.35594(10) 0.0521(5) Uani d . 1.000 . .
    C C17 0.69173(14) 0.82654(6) 0.35791(8) 0.0437(5) Uani d . 1.000 A .
    C C18 0.57814(13) 0.74625(5) 0.18612(7) 0.0351(4) Uani d . 1.000 . .
    C C19 0.61980(12) 0.79548(5) 0.15887(7) 0.0338(4) Uani d . 1.000 . .
    C C20 0.72121(13) 0.79873(6) 0.12430(8) 0.0385(4) Uani d . 1.000 . .
    C C21 0.75761(14) 0.84540(6) 0.10076(8) 0.0412(5) Uani d . 1.000 . .
    C C22 0.69634(14) 0.89068(6) 0.11305(8) 0.0408(5) Uani d . 1.000 . .
    C C23 0.59485(14) 0.88847(6) 0.14727(8) 0.0410(5) Uani d . 1.000 . .
    C C24 0.55734(13) 0.84092(6) 0.16882(7) 0.0373(4) Uani d . 1.000 . .
    C C25 0.96293(16) 0.65966(8) 0.47107(9) 0.0566(6) Uani d . 1.000 . .
    C C26 0.5251(2) 0.69005(8) -0.01125(9) 0.0681(7) Uani d . 1.000 . .
    C C27 0.8623(6) 0.9742(2) 0.3725(6) 0.083(3) Uani d UP 0.512(3) A 1
    C C28 0.8710(8) 0.9676(3) 0.4514(4) 0.118(3) Uani d P 0.512(3) A 1
    C C29 0.9435(5) 1.01873(17) 0.3551(4) 0.096(2) Uani d P 0.512(3) A 1
    C C30 0.69254(19) 0.98401(7) 0.10301(13) 0.0672(7) Uani d U 1.000 . .
    C C31 0.7586(14) 1.0240(5) 0.0743(8) 0.106(5) Uani d P 0.512(3) A 1
    C C32 0.5743(4) 0.98772(14) 0.0342(2) 0.0628(11) Uani d UP 0.512(3) A 1
    C C29' 0.9072(5) 1.01823(16) 0.2926(3) 0.0723(18) Uani d P 0.488(3) A 2
    C C27' 0.8509(7) 0.9777(2) 0.3317(3) 0.0587(18) Uani d P 0.488(3) A 2
    C C28' 0.8944(7) 0.9823(3) 0.4114(5) 0.087(3) Uani d P 0.488(3) A 2
    C C31' 0.7574(5) 0.98833(17) 0.1920(3) 0.0820(14) Uani d UP 0.488(3) A 2
    C C32' 0.7797(13) 1.0236(4) 0.0810(6) 0.061(2) Uani d P 0.488(3) A 2
    O O7 0.52631(10) 0.99841(4) 0.31284(6) 0.0509(4) Uani d . 1.000 . .
    O O8 0.40037(10) 1.00696(4) 0.16112(6) 0.0510(4) Uani d . 1.000 . .
    O O9 0.45137(14) 1.04647(5) 0.43687(6) 0.0718(5) Uani d . 1.000 . .
    O O10 0.11665(12) 1.04293(5) 0.07925(6) 0.0604(4) Uani d . 1.000 . .
    O O11 0.20901(10) 0.80048(4) 0.35548(6) 0.0469(3) Uani d . 1.000 . .
    O O12 0.05574(10) 0.81001(4) 0.08665(6) 0.0463(3) Uani d . 1.000 . .
    C C33 0.33939(14) 1.04269(5) 0.32204(8) 0.0387(4) Uani d . 1.000 . .
    C C34 0.35879(17) 1.06694(6) 0.38724(8) 0.0502(5) Uani d . 1.000 . .
    C C35 0.28477(19) 1.10852(6) 0.40178(9) 0.0575(6) Uani d . 1.000 . .
    C C36 0.19387(17) 1.12627(6) 0.35009(9) 0.0511(6) Uani d . 1.000 . .
    C C37 0.17281(14) 1.10447(5) 0.28170(8) 0.0412(4) Uani d . 1.000 . .
    C C38 0.08108(15) 1.12542(6) 0.22844(9) 0.0472(5) Uani d . 1.000 . .
    C C39 0.05962(15) 1.10602(6) 0.16186(9) 0.0495(5) Uani d . 1.000 . .
    C C40 0.13021(15) 1.06377(6) 0.14563(8) 0.0439(5) Uani d . 1.000 . .
    C C41 0.22066(13) 1.04114(5) 0.19615(8) 0.0368(4) Uani d . 1.000 . .
    C C42 0.24586(13) 1.06143(5) 0.26639(7) 0.0355(4) Uani d . 1.000 . .
    C C43 0.41773(13) 0.99499(5) 0.31764(7) 0.0374(4) Uani d . 1.000 . .
    C C44 0.35907(12) 0.94405(5) 0.32422(7) 0.0337(4) Uani d . 1.000 . .
    C C45 0.25260(13) 0.93868(5) 0.35358(7) 0.0376(4) Uani d . 1.000 . .
    C C46 0.20605(13) 0.89039(6) 0.36397(8) 0.0401(5) Uani d . 1.000 . .
    C C47 0.26250(13) 0.84606(5) 0.34327(8) 0.0379(4) Uani d . 1.000 . .
    C C48 0.36787(13) 0.85103(5) 0.31252(8) 0.0391(4) Uani d . 1.000 . .
    C C49 0.41534(13) 0.89952(5) 0.30440(7) 0.0365(4) Uani d . 1.000 . .
    C C50 0.29425(13) 0.99896(5) 0.16853(7) 0.0379(4) Uani d . 1.000 . .
    C C51 0.23169(13) 0.94911(5) 0.14746(7) 0.0357(4) Uani d . 1.000 . .
    C C52 0.12774(13) 0.93272(6) 0.17363(7) 0.0386(4) Uani d . 1.000 . .
    C C53 0.07346(14) 0.88584(6) 0.15349(8) 0.0413(5) Uani d . 1.000 . .
    C C54 0.11889(13) 0.85469(5) 0.10467(7) 0.0382(4) Uani d . 1.000 . .
    C C55 0.22100(14) 0.87104(6) 0.07710(8) 0.0419(5) Uani d . 1.000 . .
    C C56 0.27687(13) 0.91749(6) 0.09950(8) 0.0404(5) Uani d . 1.000 . .
    C C57 0.4899(3) 1.07333(9) 0.50069(11) 0.0873(9) Uani d . 1.000 . .
    C C58 0.05196(17) 1.07207(7) 0.02149(9) 0.0539(6) Uani d . 1.000 . .
    C C59 0.24601(16) 0.75272(6) 0.32414(9) 0.0478(5) Uani d . 1.000 . .
    C C60 0.19015(19) 0.71001(7) 0.36188(12) 0.0653(7) Uani d . 1.000 . .
    C C61 0.19847(18) 0.75223(7) 0.24587(10) 0.0592(6) Uani d . 1.000 . .
    C C62 0.08681(16) 0.77827(6) 0.02938(9) 0.0510(6) Uani d . 1.000 . .
    C C63 0.2018(2) 0.74668(7) 0.05348(12) 0.0681(7) Uani d . 1.000 . .
    C C64 -0.0252(2) 0.74458(9) 0.00674(12) 0.0778(8) Uani d . 1.000 . .
    H H3 0.97810 0.60380 0.36500 0.0580 Uiso c R 1.000 . .
    H H16 0.69790 0.90440 0.37210 0.0630 Uiso c R 1.000 A .
    H H17 0.61840 0.82150 0.37670 0.0520 Uiso c R 1.000 . .
    H H20 0.76550 0.76830 0.11700 0.0460 Uiso c R 1.000 . .
    H H21 0.82490 0.84680 0.07600 0.0490 Uiso c R 1.000 . .
    H H23 0.55210 0.91910 0.15570 0.0490 Uiso c R 1.000 . .
    H H24 0.48690 0.83920 0.19100 0.0450 Uiso c R 1.000 . .
    H H25A 1.04100 0.66250 0.45350 0.0680 Uiso c R 1.000 . .
    H H25B 0.94580 0.62320 0.47920 0.0680 Uiso c R 1.000 . .
    H H25C 0.96920 0.67880 0.51560 0.0680 Uiso c R 1.000 . .
    H H26A 0.50150 0.65350 -0.01670 0.0820 Uiso c R 1.000 . .
    H H26B 0.60160 0.69570 -0.02970 0.0820 Uiso c R 1.000 . .
    H H26C 0.45910 0.71150 -0.03760 0.0820 Uiso c R 1.000 . .
    H H27 0.77450 0.98260 0.35170 0.0990 Uiso c RP 0.512(3) A 1
    H H28A 0.95810 0.96780 0.47450 0.1770 Uiso c RP 0.512(3) A 1
    H H28B 0.83310 0.93470 0.46100 0.1770 Uiso c RP 0.512(3) A 1
    H H28C 0.82760 0.99610 0.47000 0.1770 Uiso c RP 0.512(3) A 1
    H H29A 0.90920 1.05160 0.36780 0.1440 Uiso c RP 0.512(3) A 1
    H H29B 0.94600 1.01850 0.30430 0.1440 Uiso c RP 0.512(3) A 1
    H H29C 1.02750 1.01460 0.38200 0.1440 Uiso c RP 0.512(3) A 1
    H H30 0.67310 0.98980 0.15130 0.0810 Uiso c RP 0.512(3) A 1
    H H31A 0.84770 1.01860 0.08930 0.1580 Uiso c RP 0.512(3) A 1
    H H31B 0.73550 1.05770 0.09140 0.1580 Uiso c RP 0.512(3) A 1
    H H31C 0.73790 1.02320 0.02250 0.1580 Uiso c RP 0.512(3) A 1
    H H32A 0.53160 1.02080 0.03580 0.0950 Uiso c RP 0.512(3) A 1
    H H32B 0.51640 0.95930 0.03690 0.0950 Uiso c RP 0.512(3) A 1
    H H32C 0.60610 0.98520 -0.01020 0.0950 Uiso c RP 0.512(3) A 1
    H H4 0.94490 0.57890 0.24820 0.0570 Uiso c R 1.000 . .
    H H6 0.84180 0.58850 0.12670 0.0570 Uiso c R 1.000 . .
    H H7 0.69430 0.62610 0.04110 0.0580 Uiso c R 1.000 . .
    H H13 0.89650 0.76450 0.28780 0.0470 Uiso c R 1.000 . .
    H H14 0.98040 0.84640 0.28720 0.0550 Uiso c R 1.000 A .
    H H27' 0.75880 0.97650 0.31820 0.0710 Uiso c RP 0.488(3) A 2
    H H28D 0.86570 0.95220 0.43500 0.1290 Uiso c RP 0.488(3) A 2
    H H28E 0.86040 1.01390 0.42860 0.1290 Uiso c RP 0.488(3) A 2
    H H28F 0.98480 0.98370 0.42190 0.1290 Uiso c RP 0.488(3) A 2
    H H29D 0.99740 1.01510 0.30320 0.1090 Uiso c RP 0.488(3) A 2
    H H29E 0.88290 1.05250 0.30710 0.1090 Uiso c RP 0.488(3) A 2
    H H29F 0.87820 1.01390 0.24160 0.1090 Uiso c RP 0.488(3) A 2
    H H30' 0.60150 0.98960 0.08860 0.0810 Uiso c RP 0.488(3) A 2
    H H31D 0.84700 0.98350 0.19790 0.1240 Uiso c RP 0.488(3) A 2
    H H31E 0.72210 0.96150 0.21840 0.1240 Uiso c RP 0.488(3) A 2
    H H31F 0.73980 1.02240 0.21000 0.1240 Uiso c RP 0.488(3) A 2
    H H32D 0.79360 1.01570 0.03320 0.0920 Uiso c RP 0.488(3) A 2
    H H32E 0.85860 1.02260 0.11410 0.0920 Uiso c RP 0.488(3) A 2
    H H32F 0.74320 1.05810 0.08160 0.0920 Uiso c RP 0.488(3) A 2
    H H35 0.29830 1.12400 0.44740 0.0690 Uiso c R 1.000 . .
    H H36 0.14320 1.15400 0.36020 0.0610 Uiso c R 1.000 . .
    H H38 0.03320 1.15380 0.23950 0.0570 Uiso c R 1.000 . .
    H H39 -0.00230 1.12070 0.12660 0.0590 Uiso c R 1.000 . .
    H H45 0.21180 0.96860 0.36650 0.0450 Uiso c R 1.000 . .
    H H46 0.13500 0.88730 0.38540 0.0480 Uiso c R 1.000 . .
    H H48 0.40640 0.82130 0.29740 0.0470 Uiso c R 1.000 . .
    H H49 0.48840 0.90260 0.28480 0.0440 Uiso c R 1.000 . .
    H H52 0.09410 0.95410 0.20560 0.0460 Uiso c R 1.000 . .
    H H53 0.00450 0.87460 0.17300 0.0500 Uiso c R 1.000 . .
    H H55 0.25210 0.85050 0.04320 0.0500 Uiso c R 1.000 . .
    H H56 0.34810 0.92810 0.08160 0.0480 Uiso c R 1.000 . .
    H H57A 0.56480 1.05720 0.52700 0.1050 Uiso c R 1.000 . .
    H H57B 0.42430 1.07210 0.52910 0.1050 Uiso c R 1.000 . .
    H H57C 0.50730 1.10940 0.49040 0.1050 Uiso c R 1.000 . .
    H H58A 0.08780 1.10680 0.02200 0.0650 Uiso c R 1.000 . .
    H H58B -0.03530 1.07470 0.02570 0.0650 Uiso c R 1.000 . .
    H H58C 0.05880 1.05480 -0.02310 0.0650 Uiso c R 1.000 . .
    H H59 0.33810 0.74960 0.33360 0.0570 Uiso c R 1.000 . .
    H H60A 0.10030 0.71440 0.35460 0.0780 Uiso c R 1.000 . .
    H H60B 0.22430 0.71140 0.41260 0.0780 Uiso c R 1.000 . .
    H H60C 0.20970 0.67650 0.34290 0.0780 Uiso c R 1.000 . .
    H H61A 0.23360 0.78150 0.22380 0.0710 Uiso c R 1.000 . .
    H H61B 0.10820 0.75500 0.23700 0.0710 Uiso c R 1.000 . .
    H H61C 0.22260 0.71980 0.22570 0.0710 Uiso c R 1.000 . .
    H H62 0.09910 0.80100 -0.01090 0.0610 Uiso c R 1.000 . .
    H H63A 0.22290 0.72770 0.01310 0.0820 Uiso c R 1.000 . .
    H H63B 0.18700 0.72210 0.08990 0.0820 Uiso c R 1.000 . .
    H H63C 0.27020 0.76970 0.07310 0.0820 Uiso c R 1.000 . .
    H H64A -0.01170 0.72220 -0.03230 0.0930 Uiso c R 1.000 . .
    H H64B -0.09780 0.76640 -0.00890 0.0930 Uiso c R 1.000 . .
    H H64C -0.03900 0.72320 0.04670 0.0930 Uiso c R 1.000 . .
loop_
    _atom_site_aniso_label
    _atom_site_aniso_U_11
    _atom_site_aniso_U_22
    _atom_site_aniso_U_33
    _atom_site_aniso_U_12
    _atom_site_aniso_U_13
    _atom_site_aniso_U_23
    O1 0.0479(6) 0.0540(7) 0.0511(6) -0.0050(5) 0.0194(5) -0.0014(5)
    O2 0.0460(6) 0.0422(6) 0.0571(7) 0.0044(5) 0.0237(5) 0.0090(5)
    O3 0.0588(7) 0.0622(7) 0.0397(6) 0.0104(6) -0.0059(5) 0.0021(5)
    O4 0.0594(7) 0.0569(7) 0.0343(5) 0.0094(5) 0.0006(5) -0.0043(5)
    O5 0.0495(8) 0.0346(6) 0.2053(19) 0.0011(5) 0.0312(10) -0.0029(9)
    O6 0.0569(7) 0.0397(6) 0.0732(8) 0.0000(5) 0.0297(6) 0.0121(5)
    C1 0.0353(7) 0.0328(7) 0.0395(7) -0.0020(6) 0.0049(6) 0.0029(6)
    C2 0.0430(8) 0.0401(8) 0.0430(8) -0.0006(6) 0.0039(7) 0.0040(6)
    C3 0.0433(9) 0.0426(8) 0.0565(10) 0.0061(7) 0.0020(7) 0.0092(7)
    C4 0.0451(9) 0.0353(8) 0.0623(10) 0.0073(6) 0.0102(7) 0.0020(7)
    C5 0.0420(8) 0.0318(7) 0.0496(9) 0.0004(6) 0.0109(7) -0.0001(6)
    C6 0.0532(10) 0.0379(8) 0.0533(9) 0.0041(7) 0.0159(8) -0.0065(7)
    C7 0.0602(10) 0.0440(8) 0.0423(8) 0.0000(7) 0.0131(7) -0.0095(7)
    C8 0.0453(8) 0.0405(8) 0.0374(8) -0.0003(6) 0.0071(6) 0.0001(6)
    C9 0.0359(7) 0.0325(7) 0.0362(7) -0.0005(6) 0.0088(6) 0.0008(5)
    C10 0.0345(7) 0.0300(7) 0.0408(8) -0.0021(5) 0.0091(6) 0.0014(5)
    C11 0.0357(8) 0.0443(8) 0.0307(7) 0.0011(6) 0.0035(6) 0.0015(6)
    C12 0.0353(7) 0.0400(7) 0.0301(7) 0.0025(6) 0.0020(5) -0.0001(6)
    C13 0.0391(8) 0.0395(8) 0.0379(7) 0.0040(6) 0.0066(6) -0.0009(6)
    C14 0.0384(8) 0.0431(8) 0.0565(9) 0.0002(6) 0.0081(7) 0.0047(7)
    C15 0.0380(9) 0.0371(8) 0.0872(13) 0.0013(6) 0.0035(8) 0.0014(8)
    C16 0.0447(9) 0.0410(8) 0.0688(11) 0.0083(7) 0.0050(8) -0.0094(8)
    C17 0.0378(8) 0.0464(8) 0.0470(8) 0.0056(6) 0.0079(6) -0.0026(7)
    C18 0.0359(7) 0.0384(7) 0.0308(7) 0.0021(6) 0.0056(6) 0.0014(5)
    C19 0.0339(7) 0.0374(7) 0.0299(7) 0.0021(6) 0.0054(5) 0.0025(5)
    C20 0.0359(7) 0.0399(8) 0.0406(8) 0.0045(6) 0.0095(6) 0.0019(6)
    C21 0.0365(8) 0.0456(8) 0.0440(8) 0.0003(6) 0.0140(6) 0.0039(6)
    C22 0.0404(8) 0.0396(8) 0.0431(8) -0.0014(6) 0.0091(6) 0.0067(6)
    C23 0.0429(8) 0.0375(8) 0.0443(8) 0.0053(6) 0.0126(6) 0.0050(6)
    C24 0.0371(8) 0.0405(7) 0.0362(7) 0.0037(6) 0.0114(6) 0.0036(6)
    C25 0.0479(10) 0.0733(12) 0.0451(9) -0.0020(8) -0.0011(7) 0.0128(8)
    C26 0.0855(14) 0.0795(13) 0.0354(9) 0.0124(11) 0.0005(9) -0.0048(8)
    C27 0.049(3) 0.039(3) 0.153(9) 0.005(2) -0.001(5) 0.001(4)
    C28 0.123(5) 0.116(6) 0.121(6) -0.031(4) 0.039(5) -0.059(5)
    C29 0.073(3) 0.046(2) 0.166(6) 0.004(2) 0.011(4) -0.015(3)
    C30 0.0615(11) 0.0407(9) 0.1052(14) -0.0021(8) 0.0305(10) 0.0008(10)
    C31 0.093(7) 0.073(6) 0.171(10) 0.023(4) 0.079(7) 0.057(5)
    C32 0.071(2) 0.0461(19) 0.079(2) -0.0026(17) 0.0342(12) 0.0125(17)
    C29' 0.077(3) 0.041(2) 0.104(4) 0.0067(19) 0.030(3) 0.009(2)
    C27' 0.058(3) 0.036(2) 0.083(4) 0.0097(17) 0.015(3) 0.008(2)
    C28' 0.092(5) 0.071(4) 0.098(6) -0.008(4) 0.021(4) -0.015(4)
    C31' 0.082(3) 0.051(2) 0.112(2) 0.002(2) 0.015(2) -0.009(2)
    C32' 0.078(5) 0.029(3) 0.079(4) -0.008(3) 0.020(3) 0.000(3)
    O7 0.0382(6) 0.0428(6) 0.0710(8) -0.0034(5) 0.0078(5) 0.0089(5)
    O8 0.0403(6) 0.0504(6) 0.0635(7) -0.0032(5) 0.0127(5) -0.0110(5)
    O9 0.1025(11) 0.0548(7) 0.0451(7) 0.0154(7) -0.0220(7) -0.0060(6)
    O10 0.0772(8) 0.0568(7) 0.0392(6) 0.0241(6) -0.0108(6) -0.0028(5)
    O11 0.0514(6) 0.0354(5) 0.0593(7) -0.0050(5) 0.0244(5) 0.0011(5)
    O12 0.0514(6) 0.0398(6) 0.0488(6) -0.0040(5) 0.0121(5) -0.0071(5)
    C33 0.0445(8) 0.0305(7) 0.0394(8) -0.0023(6) 0.0031(6) 0.0017(6)
    C34 0.0676(11) 0.0377(8) 0.0404(8) 0.0019(7) -0.0032(8) 0.0002(6)
    C35 0.0861(13) 0.0402(9) 0.0434(9) 0.0035(8) 0.0045(9) -0.0096(7)
    C36 0.0649(11) 0.0349(8) 0.0541(10) 0.0031(7) 0.0126(8) -0.0081(7)
    C37 0.0442(8) 0.0310(7) 0.0481(8) -0.0004(6) 0.0079(7) -0.0030(6)
    C38 0.0440(9) 0.0344(7) 0.0620(10) 0.0076(6) 0.0062(7) -0.0033(7)
    C39 0.0454(9) 0.0422(8) 0.0558(10) 0.0097(7) -0.0044(7) 0.0003(7)
    C40 0.0456(9) 0.0402(8) 0.0428(8) 0.0055(6) -0.0006(7) -0.0020(6)
    C41 0.0370(8) 0.0324(7) 0.0396(8) 0.0015(6) 0.0031(6) 0.0000(6)
    C42 0.0373(7) 0.0290(7) 0.0399(8) -0.0016(6) 0.0058(6) -0.0001(5)
    C43 0.0382(8) 0.0353(7) 0.0364(7) -0.0007(6) 0.0002(6) 0.0035(6)
    C44 0.0333(7) 0.0341(7) 0.0319(7) 0.0009(5) 0.0009(5) 0.0025(5)
    C45 0.0373(8) 0.0363(7) 0.0388(7) 0.0035(6) 0.0056(6) -0.0025(6)
    C46 0.0365(8) 0.0422(8) 0.0438(8) -0.0011(6) 0.0131(6) -0.0021(6)
    C47 0.0396(8) 0.0350(7) 0.0397(7) -0.0031(6) 0.0084(6) 0.0028(6)
    C48 0.0389(8) 0.0342(7) 0.0457(8) 0.0032(6) 0.0114(6) 0.0021(6)
    C49 0.0335(7) 0.0373(7) 0.0394(7) 0.0013(6) 0.0084(6) 0.0035(6)
    C50 0.0388(8) 0.0388(7) 0.0346(7) 0.0045(6) 0.0025(6) 0.0006(6)
    C51 0.0350(7) 0.0356(7) 0.0346(7) 0.0074(6) 0.0009(6) 0.0010(6)
    C52 0.0397(8) 0.0421(8) 0.0338(7) 0.0042(6) 0.0060(6) -0.0027(6)
    C53 0.0410(8) 0.0460(8) 0.0374(8) -0.0011(6) 0.0083(6) -0.0005(6)
    C54 0.0408(8) 0.0350(7) 0.0367(7) 0.0039(6) 0.0015(6) 0.0019(6)
    C55 0.0429(8) 0.0383(8) 0.0453(8) 0.0068(6) 0.0099(7) -0.0050(6)
    C56 0.0357(8) 0.0413(8) 0.0448(8) 0.0052(6) 0.0088(6) -0.0005(6)
    C57 0.1187(19) 0.0798(15) 0.0492(11) 0.0174(13) -0.0228(12) -0.0150(10)
    C58 0.0546(10) 0.0610(10) 0.0435(9) 0.0076(8) 0.0019(7) 0.0114(8)
    C59 0.0485(9) 0.0348(8) 0.0621(10) -0.0002(6) 0.0155(8) 0.0028(7)
    C60 0.0669(12) 0.0440(9) 0.0878(14) -0.0052(8) 0.0211(10) 0.0102(9)
    C61 0.0614(11) 0.0529(10) 0.0643(11) -0.0017(8) 0.0141(9) -0.0089(8)
    C62 0.0618(11) 0.0448(9) 0.0470(9) -0.0014(8) 0.0113(8) -0.0068(7)
    C63 0.0865(14) 0.0428(9) 0.0771(13) 0.0118(9) 0.0204(11) -0.0031(9)
    C64 0.0810(15) 0.0766(14) 0.0776(14) -0.0184(11) 0.0190(12) -0.0303(11)
_geom_special_details
;
 Bond distances, angles etc. have been calculated using the
 rounded fractional coordinates. All su's are estimated
 from the variances of the (full) variance-covariance matrix.
 The cell esds are taken into account in the estimation of
 distances, angles and torsion angles
;
loop_
    _geom_bond_atom_site_label_1
    _geom_bond_atom_site_label_2
    _geom_bond_site_symmetry_1
    _geom_bond_site_symmetry_2
    _geom_bond_distance
    _geom_bond_publ_flag
    O1 C11 . . 1.2187(18) no
    O2 C18 . . 1.2169(18) no
    O3 C2 . . 1.3726(19) no
    O3 C25 . . 1.420(2) no
    O4 C8 . . 1.3686(19) no
    O4 C26 . . 1.417(2) no
    O5 C15 . . 1.356(2) no
    O5 C27 . . 1.585(8) no
    O5 C27' . . 1.405(6) no
    O6 C22 . . 1.3614(19) no
    O6 C30 . . 1.428(2) no
    O7 C43 . . 1.2174(18) no
    O8 C50 . . 1.2186(18) no
    O9 C34 . . 1.370(2) no
    O9 C57 . . 1.407(2) no
    O10 C58 . . 1.422(2) no
    O10 C40 . . 1.3675(19) no
    O11 C47 . . 1.3569(17) no
    O11 C59 . . 1.4637(19) no
    O12 C54 . . 1.3609(17) no
    O12 C62 . . 1.461(2) no
    C1 C2 . . 1.385(2) no
    C1 C10 . . 1.4290(19) no
    C1 C11 . . 1.515(2) no
    C2 C3 . . 1.409(2) no
    C3 C4 . . 1.355(2) no
    C4 C5 . . 1.414(2) no
    C5 C6 . . 1.413(2) no
    C5 C10 . . 1.433(2) no
    C6 C7 . . 1.361(2) no
    C7 C8 . . 1.411(2) no
    C8 C9 . . 1.383(2) no
    C9 C18 . . 1.5182(19) no
    C9 C10 . . 1.4317(19) no
    C11 C12 . . 1.479(2) no
    C12 C13 . . 1.395(2) no
    C12 C17 . . 1.391(2) no
    C13 C14 . . 1.373(2) no
    C14 C15 . . 1.383(2) no
    C15 C16 . . 1.391(2) no
    C16 C17 . . 1.381(2) no
    C18 C19 . . 1.4805(19) no
    C19 C20 . . 1.399(2) no
    C19 C24 . . 1.392(2) no
    C20 C21 . . 1.374(2) no
    C21 C22 . . 1.393(2) no
    C22 C23 . . 1.395(2) no
    C23 C24 . . 1.384(2) no
    C27 C29 . . 1.531(8) no
    C27 C28 . . 1.511(14) no
    C27' C29' . . 1.488(8) no
    C27' C28' . . 1.524(11) no
    C30 C31' . . 1.734(6) no
    C30 C32' . . 1.514(13) no
    C30 C32 . . 1.682(5) no
    C30 C31 . . 1.430(14) no
    C3 H3 . . 0.9500 no
    C4 H4 . . 0.9500 no
    C6 H6 . . 0.9500 no
    C7 H7 . . 0.9500 no
    C13 H13 . . 0.9500 no
    C14 H14 . . 0.9500 no
    C16 H16 . . 0.9500 no
    C17 H17 . . 0.9500 no
    C20 H20 . . 0.9500 no
    C21 H21 . . 0.9500 no
    C23 H23 . . 0.9500 no
    C24 H24 . . 0.9500 no
    C25 H25A . . 0.9800 no
    C25 H25B . . 0.9800 no
    C25 H25C . . 0.9800 no
    C26 H26B . . 0.9800 no
    C26 H26C . . 0.9800 no
    C26 H26A . . 0.9800 no
    C27 H27 . . 1.0000 no
    C27' H27' . . 1.0000 no
    C28 H28B . . 0.9800 no
    C28 H28C . . 0.9800 no
    C28 H28A . . 0.9800 no
    C28' H28D . . 0.9800 no
    C28' H28E . . 0.9800 no
    C28' H28F . . 0.9800 no
    C29 H29C . . 0.9800 no
    C29 H29B . . 0.9800 no
    C29 H29A . . 0.9800 no
    C29' H29F . . 0.9800 no
    C29' H29E . . 0.9800 no
    C29' H29D . . 0.9800 no
    C30 H30 . . 1.0000 no
    C30 H30' . . 1.0000 no
    C31 H31A . . 0.9800 no
    C31 H31B . . 0.9800 no
    C31 H31C . . 0.9800 no
    C31' H31E . . 0.9800 no
    C31' H31F . . 0.9800 no
    C31' H31D . . 0.9800 no
    C32 H32A . . 0.9800 no
    C32 H32B . . 0.9800 no
    C32 H32C . . 0.9800 no
    C32' H32D . . 0.9800 no
    C32' H32E . . 0.9800 no
    C32' H32F . . 0.9800 no
    C33 C34 . . 1.383(2) no
    C33 C42 . . 1.429(2) no
    C33 C43 . . 1.5161(19) no
    C34 C35 . . 1.407(2) no
    C35 C36 . . 1.356(3) no
    C36 C37 . . 1.410(2) no
    C37 C38 . . 1.410(2) no
    C37 C42 . . 1.434(2) no
    C38 C39 . . 1.354(2) no
    C39 C40 . . 1.408(2) no
    C40 C41 . . 1.388(2) no
    C41 C42 . . 1.428(2) no
    C41 C50 . . 1.5104(19) no
    C43 C44 . . 1.4826(19) no
    C44 C45 . . 1.395(2) no
    C44 C49 . . 1.3927(19) no
    C45 C46 . . 1.378(2) no
    C46 C47 . . 1.396(2) no
    C47 C48 . . 1.398(2) no
    C48 C49 . . 1.3783(19) no
    C50 C51 . . 1.4834(19) no
    C51 C52 . . 1.395(2) no
    C51 C56 . . 1.389(2) no
    C52 C53 . . 1.376(2) no
    C53 C54 . . 1.395(2) no
    C54 C55 . . 1.391(2) no
    C55 C56 . . 1.383(2) no
    C59 C60 . . 1.511(3) no
    C59 C61 . . 1.500(3) no
    C62 C63 . . 1.507(3) no
    C62 C64 . . 1.508(3) no
    C35 H35 . . 0.9500 no
    C36 H36 . . 0.9500 no
    C38 H38 . . 0.9500 no
    C39 H39 . . 0.9500 no
    C45 H45 . . 0.9500 no
    C46 H46 . . 0.9500 no
    C48 H48 . . 0.9500 no
    C49 H49 . . 0.9500 no
    C52 H52 . . 0.9500 no
    C53 H53 . . 0.9500 no
    C55 H55 . . 0.9500 no
    C56 H56 . . 0.9500 no
    C57 H57A . . 0.9800 no
    C57 H57B . . 0.9800 no
    C57 H57C . . 0.9800 no
    C58 H58A . . 0.9800 no
    C58 H58B . . 0.9800 no
    C58 H58C . . 0.9800 no
    C59 H59 . . 1.0000 no
    C60 H60A . . 0.9800 no
    C60 H60B . . 0.9800 no
    C60 H60C . . 0.9800 no
    C61 H61A . . 0.9800 no
    C61 H61B . . 0.9800 no
    C61 H61C . . 0.9800 no
    C62 H62 . . 1.0000 no
    C63 H63A . . 0.9800 no
    C63 H63B . . 0.9800 no
    C63 H63C . . 0.9800 no
    C64 H64A . . 0.9800 no
    C64 H64B . . 0.9800 no
    C64 H64C . . 0.9800 no
loop_
    _geom_angle_atom_site_label_1
    _geom_angle_atom_site_label_2
    _geom_angle_atom_site_label_3
    _geom_angle_site_symmetry_1
    _geom_angle_site_symmetry_2
    _geom_angle_site_symmetry_3
    _geom_angle
    _geom_angle_publ_flag
    C2 O3 C25 . . . 118.54(13) no
    C8 O4 C26 . . . 119.37(13) no
    C15 O5 C27 . . . 115.3(3) no
    C15 O5 C27' . . . 124.6(3) no
    C22 O6 C30 . . . 120.53(14) no
    C34 O9 C57 . . . 119.04(16) no
    C40 O10 C58 . . . 118.29(13) no
    C47 O11 C59 . . . 120.09(12) no
    C54 O12 C62 . . . 119.41(12) no
    C2 C1 C11 . . . 114.82(12) no
    C10 C1 C11 . . . 124.96(12) no
    C2 C1 C10 . . . 120.19(13) no
    O3 C2 C3 . . . 123.07(14) no
    C1 C2 C3 . . . 121.68(14) no
    O3 C2 C1 . . . 115.25(13) no
    C2 C3 C4 . . . 119.09(15) no
    C3 C4 C5 . . . 121.72(15) no
    C4 C5 C6 . . . 120.03(14) no
    C4 C5 C10 . . . 120.01(13) no
    C6 C5 C10 . . . 119.96(13) no
    C5 C6 C7 . . . 121.92(15) no
    C6 C7 C8 . . . 118.66(15) no
    O4 C8 C7 . . . 123.46(14) no
    O4 C8 C9 . . . 114.67(13) no
    C7 C8 C9 . . . 121.88(14) no
    C10 C9 C18 . . . 124.76(12) no
    C8 C9 C10 . . . 120.19(13) no
    C8 C9 C18 . . . 115.00(12) no
    C1 C10 C9 . . . 125.45(12) no
    C5 C10 C9 . . . 117.26(12) no
    C1 C10 C5 . . . 117.29(12) no
    O1 C11 C1 . . . 120.51(13) no
    O1 C11 C12 . . . 122.39(13) no
    C1 C11 C12 . . . 117.05(12) no
    C11 C12 C17 . . . 120.42(13) no
    C13 C12 C17 . . . 118.04(13) no
    C11 C12 C13 . . . 121.54(13) no
    C12 C13 C14 . . . 121.00(14) no
    C13 C14 C15 . . . 120.34(15) no
    O5 C15 C16 . . . 125.35(15) no
    O5 C15 C14 . . . 114.88(15) no
    C14 C15 C16 . . . 119.77(15) no
    C15 C16 C17 . . . 119.40(15) no
    C12 C17 C16 . . . 121.42(14) no
    O2 C18 C19 . . . 121.92(12) no
    C9 C18 C19 . . . 117.07(12) no
    O2 C18 C9 . . . 121.01(12) no
    C18 C19 C20 . . . 122.89(12) no
    C18 C19 C24 . . . 119.10(12) no
    C20 C19 C24 . . . 118.00(13) no
    C19 C20 C21 . . . 120.88(14) no
    C20 C21 C22 . . . 120.33(14) no
    O6 C22 C23 . . . 124.72(14) no
    C21 C22 C23 . . . 119.87(14) no
    O6 C22 C21 . . . 115.41(14) no
    C22 C23 C24 . . . 118.95(14) no
    C19 C24 C23 . . . 121.91(13) no
    C28 C27 C29 . . . 111.7(7) no
    O5 C27 C28 . . . 120.1(5) no
    O5 C27 C29 . . . 100.6(5) no
    C28' C27' C29' . . . 111.6(5) no
    O5 C27' C29' . . . 111.8(5) no
    O5 C27' C28' . . . 94.4(5) no
    O6 C30 C31' . . . 97.7(2) no
    O6 C30 C32' . . . 105.5(5) no
    O6 C30 C32 . . . 100.15(19) no
    C31' C30 C32' . . . 93.6(5) no
    C31 C30 C32 . . . 91.7(6) no
    O6 C30 C31 . . . 109.6(6) no
    C2 C3 H3 . . . 121.00 no
    C4 C3 H3 . . . 120.00 no
    C5 C4 H4 . . . 119.00 no
    C3 C4 H4 . . . 119.00 no
    C5 C6 H6 . . . 119.00 no
    C7 C6 H6 . . . 119.00 no
    C8 C7 H7 . . . 121.00 no
    C6 C7 H7 . . . 121.00 no
    C14 C13 H13 . . . 119.00 no
    C12 C13 H13 . . . 120.00 no
    C13 C14 H14 . . . 120.00 no
    C15 C14 H14 . . . 120.00 no
    C15 C16 H16 . . . 120.00 no
    C17 C16 H16 . . . 120.00 no
    C16 C17 H17 . . . 119.00 no
    C12 C17 H17 . . . 119.00 no
    C19 C20 H20 . . . 120.00 no
    C21 C20 H20 . . . 120.00 no
    C20 C21 H21 . . . 120.00 no
    C22 C21 H21 . . . 120.00 no
    C24 C23 H23 . . . 120.00 no
    C22 C23 H23 . . . 121.00 no
    C23 C24 H24 . . . 119.00 no
    C19 C24 H24 . . . 119.00 no
    O3 C25 H25A . . . 110.00 no
    O3 C25 H25B . . . 109.00 no
    O3 C25 H25C . . . 109.00 no
    H25A C25 H25B . . . 109.00 no
    H25A C25 H25C . . . 110.00 no
    H25B C25 H25C . . . 109.00 no
    O4 C26 H26B . . . 109.00 no
    O4 C26 H26C . . . 109.00 no
    O4 C26 H26A . . . 110.00 no
    H26B C26 H26C . . . 109.00 no
    H26A C26 H26C . . . 109.00 no
    H26A C26 H26B . . . 109.00 no
    O5 C27 H27 . . . 108.00 no
    C29 C27 H27 . . . 108.00 no
    C28 C27 H27 . . . 108.00 no
    C29' C27' H27' . . . 113.00 no
    O5 C27' H27' . . . 113.00 no
    C28' C27' H27' . . . 113.00 no
    H28A C28 H28B . . . 109.00 no
    C27 C28 H28C . . . 109.00 no
    C27 C28 H28A . . . 110.00 no
    C27 C28 H28B . . . 110.00 no
    H28A C28 H28C . . . 109.00 no
    H28B C28 H28C . . . 109.00 no
    H28D C28' H28F . . . 109.00 no
    H28E C28' H28F . . . 110.00 no
    C27' C28' H28D . . . 109.00 no
    C27' C28' H28E . . . 109.00 no
    C27' C28' H28F . . . 110.00 no
    H28D C28' H28E . . . 109.00 no
    H29A C29 H29B . . . 110.00 no
    H29A C29 H29C . . . 109.00 no
    C27 C29 H29C . . . 110.00 no
    C27 C29 H29A . . . 109.00 no
    C27 C29 H29B . . . 110.00 no
    H29B C29 H29C . . . 109.00 no
    C27' C29' H29D . . . 110.00 no
    C27' C29' H29E . . . 110.00 no
    H29D C29' H29F . . . 110.00 no
    H29E C29' H29F . . . 109.00 no
    H29D C29' H29E . . . 109.00 no
    C27' C29' H29F . . . 109.00 no
    C32 C30 H30 . . . 117.00 no
    C31 C30 H30 . . . 117.00 no
    O6 C30 H30 . . . 117.00 no
    C31' C30 H30' . . . 119.00 no
    C32' C30 H30' . . . 119.00 no
    O6 C30 H30' . . . 119.00 no
    C30 C31 H31A . . . 109.00 no
    H31B C31 H31C . . . 109.00 no
    C30 C31 H31C . . . 110.00 no
    H31A C31 H31B . . . 109.00 no
    C30 C31 H31B . . . 109.00 no
    H31A C31 H31C . . . 109.00 no
    C30 C31' H31E . . . 109.00 no
    C30 C31' H31F . . . 110.00 no
    C30 C31' H31D . . . 109.00 no
    H31D C31' H31F . . . 109.00 no
    H31E C31' H31F . . . 109.00 no
    H31D C31' H31E . . . 109.00 no
    C30 C32 H32A . . . 109.00 no
    C30 C32 H32B . . . 109.00 no
    H32A C32 H32B . . . 110.00 no
    H32A C32 H32C . . . 109.00 no
    H32B C32 H32C . . . 109.00 no
    C30 C32 H32C . . . 109.00 no
    H32D C32' H32F . . . 110.00 no
    H32E C32' H32F . . . 109.00 no
    H32D C32' H32E . . . 109.00 no
    C30 C32' H32D . . . 110.00 no
    C30 C32' H32E . . . 109.00 no
    C30 C32' H32F . . . 109.00 no
    C34 C33 C42 . . . 119.80(13) no
    C34 C33 C43 . . . 115.02(13) no
    C42 C33 C43 . . . 125.08(12) no
    O9 C34 C33 . . . 115.43(14) no
    O9 C34 C35 . . . 122.80(14) no
    C33 C34 C35 . . . 121.73(15) no
    C34 C35 C36 . . . 119.36(15) no
    C35 C36 C37 . . . 121.52(15) no
    C36 C37 C38 . . . 119.92(14) no
    C36 C37 C42 . . . 119.81(14) no
    C38 C37 C42 . . . 120.27(13) no
    C37 C38 C39 . . . 121.56(15) no
    C38 C39 C40 . . . 119.16(15) no
    O10 C40 C39 . . . 122.71(14) no
    O10 C40 C41 . . . 115.46(14) no
    C39 C40 C41 . . . 121.82(14) no
    C40 C41 C42 . . . 119.91(13) no
    C40 C41 C50 . . . 114.91(13) no
    C42 C41 C50 . . . 124.90(13) no
    C33 C42 C37 . . . 117.70(12) no
    C33 C42 C41 . . . 125.02(13) no
    C37 C42 C41 . . . 117.28(12) no
    O7 C43 C33 . . . 121.34(12) no
    O7 C43 C44 . . . 121.26(12) no
    C33 C43 C44 . . . 117.28(12) no
    C43 C44 C45 . . . 122.19(12) no
    C43 C44 C49 . . . 119.37(12) no
    C45 C44 C49 . . . 118.34(12) no
    C44 C45 C46 . . . 120.63(13) no
    C45 C46 C47 . . . 120.52(13) no
    O11 C47 C46 . . . 115.85(13) no
    O11 C47 C48 . . . 124.82(12) no
    C46 C47 C48 . . . 119.33(12) no
    C47 C48 C49 . . . 119.41(12) no
    C44 C49 C48 . . . 121.73(13) no
    O8 C50 C41 . . . 120.21(12) no
    O8 C50 C51 . . . 121.53(12) no
    C41 C50 C51 . . . 118.19(12) no
    C50 C51 C52 . . . 122.41(12) no
    C50 C51 C56 . . . 119.30(13) no
    C52 C51 C56 . . . 118.29(13) no
    C51 C52 C53 . . . 120.59(13) no
    C52 C53 C54 . . . 120.55(14) no
    O12 C54 C53 . . . 115.69(13) no
    O12 C54 C55 . . . 124.87(13) no
    C53 C54 C55 . . . 119.43(13) no
    C54 C55 C56 . . . 119.34(14) no
    C51 C56 C55 . . . 121.76(14) no
    O11 C59 C60 . . . 104.65(14) no
    O11 C59 C61 . . . 110.28(13) no
    C60 C59 C61 . . . 112.08(15) no
    O12 C62 C63 . . . 111.73(14) no
    O12 C62 C64 . . . 104.62(15) no
    C63 C62 C64 . . . 111.86(15) no
    C34 C35 H35 . . . 120.00 no
    C36 C35 H35 . . . 120.00 no
    C35 C36 H36 . . . 119.00 no
    C37 C36 H36 . . . 119.00 no
    C37 C38 H38 . . . 119.00 no
    C39 C38 H38 . . . 119.00 no
    C38 C39 H39 . . . 120.00 no
    C40 C39 H39 . . . 120.00 no
    C44 C45 H45 . . . 120.00 no
    C46 C45 H45 . . . 120.00 no
    C45 C46 H46 . . . 120.00 no
    C47 C46 H46 . . . 120.00 no
    C47 C48 H48 . . . 120.00 no
    C49 C48 H48 . . . 120.00 no
    C44 C49 H49 . . . 119.00 no
    C48 C49 H49 . . . 119.00 no
    C51 C52 H52 . . . 120.00 no
    C53 C52 H52 . . . 120.00 no
    C52 C53 H53 . . . 120.00 no
    C54 C53 H53 . . . 120.00 no
    C54 C55 H55 . . . 120.00 no
    C56 C55 H55 . . . 120.00 no
    C51 C56 H56 . . . 119.00 no
    C55 C56 H56 . . . 119.00 no
    O9 C57 H57A . . . 109.00 no
    O9 C57 H57B . . . 109.00 no
    O9 C57 H57C . . . 110.00 no
    H57A C57 H57B . . . 110.00 no
    H57A C57 H57C . . . 109.00 no
    H57B C57 H57C . . . 109.00 no
    O10 C58 H58A . . . 110.00 no
    O10 C58 H58B . . . 109.00 no
    O10 C58 H58C . . . 109.00 no
    H58A C58 H58B . . . 109.00 no
    H58A C58 H58C . . . 109.00 no
    H58B C58 H58C . . . 109.00 no
    O11 C59 H59 . . . 110.00 no
    C60 C59 H59 . . . 110.00 no
    C61 C59 H59 . . . 110.00 no
    C59 C60 H60A . . . 109.00 no
    C59 C60 H60B . . . 109.00 no
    C59 C60 H60C . . . 109.00 no
    H60A C60 H60B . . . 110.00 no
    H60A C60 H60C . . . 109.00 no
    H60B C60 H60C . . . 109.00 no
    C59 C61 H61A . . . 109.00 no
    C59 C61 H61B . . . 109.00 no
    C59 C61 H61C . . . 109.00 no
    H61A C61 H61B . . . 110.00 no
    H61A C61 H61C . . . 110.00 no
    H61B C61 H61C . . . 109.00 no
    O12 C62 H62 . . . 110.00 no
    C63 C62 H62 . . . 110.00 no
    C64 C62 H62 . . . 109.00 no
    C62 C63 H63A . . . 109.00 no
    C62 C63 H63B . . . 109.00 no
    C62 C63 H63C . . . 109.00 no
    H63A C63 H63B . . . 109.00 no
    H63A C63 H63C . . . 110.00 no
    H63B C63 H63C . . . 110.00 no
    C62 C64 H64A . . . 110.00 no
    C62 C64 H64B . . . 110.00 no
    C62 C64 H64C . . . 109.00 no
    H64A C64 H64B . . . 109.00 no
    H64A C64 H64C . . . 109.00 no
    H64B C64 H64C . . . 109.00 no
loop_
    _geom_torsion_atom_site_label_1
    _geom_torsion_atom_site_label_2
    _geom_torsion_atom_site_label_3
    _geom_torsion_atom_site_label_4
    _geom_torsion_site_symmetry_1
    _geom_torsion_site_symmetry_2
    _geom_torsion_site_symmetry_3
    _geom_torsion_site_symmetry_4
    _geom_torsion
    _geom_torsion_publ_flag
    C25 O3 C2 C1 . . . . -174.05(14) no
    C25 O3 C2 C3 . . . . 5.4(2) no
    C26 O4 C8 C7 . . . . -4.6(2) no
    C26 O4 C8 C9 . . . . 175.17(15) no
    C27 O5 C15 C14 . . . . -164.8(4) no
    C27 O5 C15 C16 . . . . 15.1(5) no
    C15 O5 C27 C28 . . . . 58.1(7) no
    C15 O5 C27 C29 . . . . -179.0(4) no
    C30 O6 C22 C21 . . . . -175.94(16) no
    C30 O6 C22 C23 . . . . 4.3(2) no
    C22 O6 C30 C31 . . . . 178.7(7) no
    C22 O6 C30 C32 . . . . -85.8(2) no
    C57 O9 C34 C33 . . . . 170.37(18) no
    C57 O9 C34 C35 . . . . -12.0(3) no
    C58 O10 C40 C39 . . . . 15.6(2) no
    C58 O10 C40 C41 . . . . -163.06(14) no
    C59 O11 C47 C48 . . . . -11.9(2) no
    C47 O11 C59 C60 . . . . 167.64(14) no
    C59 O11 C47 C46 . . . . 168.50(13) no
    C47 O11 C59 C61 . . . . -71.65(18) no
    C62 O12 C54 C53 . . . . 172.24(13) no
    C62 O12 C54 C55 . . . . -6.4(2) no
    C54 O12 C62 C64 . . . . -160.28(14) no
    C54 O12 C62 C63 . . . . 78.51(17) no
    C10 C1 C2 C3 . . . . -1.5(2) no
    C11 C1 C2 O3 . . . . -0.13(19) no
    C10 C1 C2 O3 . . . . 178.01(13) no
    C2 C1 C10 C9 . . . . -178.23(14) no
    C11 C1 C10 C5 . . . . 179.07(13) no
    C11 C1 C10 C9 . . . . -0.3(2) no
    C2 C1 C11 O1 . . . . -84.97(17) no
    C2 C1 C11 C12 . . . . 92.26(15) no
    C11 C1 C2 C3 . . . . -179.63(14) no
    C2 C1 C10 C5 . . . . 1.1(2) no
    C10 C1 C11 C12 . . . . -85.78(17) no
    C10 C1 C11 O1 . . . . 96.99(17) no
    O3 C2 C3 C4 . . . . -178.53(15) no
    C1 C2 C3 C4 . . . . 0.9(2) no
    C2 C3 C4 C5 . . . . 0.0(2) no
    C3 C4 C5 C6 . . . . 179.77(15) no
    C3 C4 C5 C10 . . . . -0.3(2) no
    C10 C5 C6 C7 . . . . -1.6(2) no
    C4 C5 C10 C1 . . . . -0.3(2) no
    C4 C5 C6 C7 . . . . 178.35(16) no
    C4 C5 C10 C9 . . . . 179.14(14) no
    C6 C5 C10 C1 . . . . 179.69(14) no
    C6 C5 C10 C9 . . . . -0.9(2) no
    C5 C6 C7 C8 . . . . 1.3(2) no
    C6 C7 C8 C9 . . . . 1.6(2) no
    C6 C7 C8 O4 . . . . -178.65(15) no
    O4 C8 C9 C10 . . . . 176.07(13) no
    O4 C8 C9 C18 . . . . -6.44(19) no
    C7 C8 C9 C10 . . . . -4.2(2) no
    C7 C8 C9 C18 . . . . 173.30(14) no
    C18 C9 C10 C1 . . . . 5.9(2) no
    C18 C9 C10 C5 . . . . -173.52(13) no
    C8 C9 C18 O2 . . . . 105.84(16) no
    C8 C9 C10 C1 . . . . -176.93(14) no
    C8 C9 C10 C5 . . . . 3.7(2) no
    C10 C9 C18 C19 . . . . 103.53(16) no
    C8 C9 C18 C19 . . . . -73.82(17) no
    C10 C9 C18 O2 . . . . -76.80(19) no
    O1 C11 C12 C13 . . . . 174.68(14) no
    O1 C11 C12 C17 . . . . -5.5(2) no
    C1 C11 C12 C13 . . . . -2.50(19) no
    C1 C11 C12 C17 . . . . 177.35(13) no
    C13 C12 C17 C16 . . . . 0.2(2) no
    C11 C12 C13 C14 . . . . -179.00(14) no
    C17 C12 C13 C14 . . . . 1.2(2) no
    C11 C12 C17 C16 . . . . -179.66(15) no
    C12 C13 C14 C15 . . . . -1.1(2) no
    C13 C14 C15 O5 . . . . 179.68(17) no
    C13 C14 C15 C16 . . . . -0.2(3) no
    C14 C15 C16 C17 . . . . 1.5(3) no
    O5 C15 C16 C17 . . . . -178.35(19) no
    C15 C16 C17 C12 . . . . -1.5(3) no
    O2 C18 C19 C20 . . . . -178.60(14) no
    O2 C18 C19 C24 . . . . 2.5(2) no
    C9 C18 C19 C24 . . . . -177.82(12) no
    C9 C18 C19 C20 . . . . 1.06(19) no
    C18 C19 C20 C21 . . . . -179.08(14) no
    C24 C19 C20 C21 . . . . -0.2(2) no
    C18 C19 C24 C23 . . . . 177.24(13) no
    C20 C19 C24 C23 . . . . -1.7(2) no
    C19 C20 C21 C22 . . . . 2.1(2) no
    C20 C21 C22 C23 . . . . -2.2(2) no
    C20 C21 C22 O6 . . . . 177.99(14) no
    C21 C22 C23 C24 . . . . 0.4(2) no
    O6 C22 C23 C24 . . . . -179.85(14) no
    C22 C23 C24 C19 . . . . 1.6(2) no
    C42 C33 C34 O9 . . . . -179.32(14) no
    C42 C33 C34 C35 . . . . 3.0(2) no
    C43 C33 C34 O9 . . . . 4.1(2) no
    C43 C33 C34 C35 . . . . -173.55(15) no
    C34 C33 C42 C37 . . . . -1.7(2) no
    C34 C33 C42 C41 . . . . 177.20(15) no
    C43 C33 C42 C37 . . . . 174.46(13) no
    C43 C33 C42 C41 . . . . -6.6(2) no
    C34 C33 C43 O7 . . . . -76.67(18) no
    C34 C33 C43 C44 . . . . 99.37(16) no
    C42 C33 C43 O7 . . . . 106.99(17) no
    C42 C33 C43 C44 . . . . -76.98(18) no
    O9 C34 C35 C36 . . . . -179.22(17) no
    C33 C34 C35 C36 . . . . -1.7(3) no
    C34 C35 C36 C37 . . . . -0.9(3) no
    C35 C36 C37 C38 . . . . -177.19(16) no
    C35 C36 C37 C42 . . . . 2.1(2) no
    C36 C37 C38 C39 . . . . 178.93(16) no
    C42 C37 C38 C39 . . . . -0.3(2) no
    C36 C37 C42 C33 . . . . -0.7(2) no
    C36 C37 C42 C41 . . . . -179.74(14) no
    C38 C37 C42 C33 . . . . 178.52(14) no
    C38 C37 C42 C41 . . . . -0.5(2) no
    C37 C38 C39 C40 . . . . 0.3(2) no
    C38 C39 C40 O10 . . . . -178.07(15) no
    C38 C39 C40 C41 . . . . 0.5(2) no
    O10 C40 C41 C42 . . . . 177.33(13) no
    O10 C40 C41 C50 . . . . 3.2(2) no
    C39 C40 C41 C42 . . . . -1.4(2) no
    C39 C40 C41 C50 . . . . -175.50(14) no
    C40 C41 C42 C33 . . . . -177.63(14) no
    C40 C41 C42 C37 . . . . 1.3(2) no
    C50 C41 C42 C33 . . . . -4.1(2) no
    C50 C41 C42 C37 . . . . 174.83(13) no
    C40 C41 C50 O8 . . . . 106.00(16) no
    C40 C41 C50 C51 . . . . -70.86(17) no
    C42 C41 C50 O8 . . . . -67.82(19) no
    C42 C41 C50 C51 . . . . 115.32(15) no
    O7 C43 C44 C45 . . . . 157.34(14) no
    O7 C43 C44 C49 . . . . -18.8(2) no
    C33 C43 C44 C45 . . . . -18.70(19) no
    C33 C43 C44 C49 . . . . 165.13(12) no
    C43 C44 C45 C46 . . . . -174.88(13) no
    C49 C44 C45 C46 . . . . 1.3(2) no
    C43 C44 C49 C48 . . . . 176.92(13) no
    C45 C44 C49 C48 . . . . 0.6(2) no
    C44 C45 C46 C47 . . . . -2.0(2) no
    C45 C46 C47 O11 . . . . -179.63(13) no
    C45 C46 C47 C48 . . . . 0.7(2) no
    O11 C47 C48 C49 . . . . -178.44(14) no
    C46 C47 C48 C49 . . . . 1.2(2) no
    C47 C48 C49 C44 . . . . -1.9(2) no
    O8 C50 C51 C52 . . . . 160.32(14) no
    O8 C50 C51 C56 . . . . -20.2(2) no
    C41 C50 C51 C52 . . . . -22.86(19) no
    C41 C50 C51 C56 . . . . 156.59(13) no
    C50 C51 C52 C53 . . . . -179.08(13) no
    C56 C51 C52 C53 . . . . 1.5(2) no
    C50 C51 C56 C55 . . . . -178.90(14) no
    C52 C51 C56 C55 . . . . 0.6(2) no
    C51 C52 C53 C54 . . . . -2.2(2) no
    C52 C53 C54 O12 . . . . -177.80(13) no
    C52 C53 C54 C55 . . . . 0.9(2) no
    O12 C54 C55 C56 . . . . 179.67(13) no
    C53 C54 C55 C56 . . . . 1.1(2) no
    C54 C55 C56 C51 . . . . -1.8(2) no
loop_
    _geom_hbond_atom_site_label_D
    _geom_hbond_atom_site_label_H
    _geom_hbond_atom_site_label_A
    _geom_hbond_site_symmetry_A
    _geom_hbond_distance_DH
    _geom_hbond_distance_HA
    _geom_hbond_distance_DA
    _geom_hbond_angle_DHA
    _geom_hbond_publ_flag
    C4 H4 O7 2_645 0.95 2.44 3.3240(19) 155 yes
    C38 H38 O2 2_555 0.95 2.52 3.3888(19) 152 yes
    C62 H62 O1 4_464 1.00 2.51 3.238(2) 129 yes
_iucr_refine_instructions_details
;
TITL YoneLab_110228_
CELL  1.54187 10.99882 25.87024 19.20624 90.000 100.338 90.000
ZERR  8 0.00020 0.00047 0.00035 0.000 0.001 0.000
LATT 1
SYMM .50-X, .50+Y, .50-Z
SFAC C H O
UNIT 256 256 48
SHEL 99999.000000 0.000000
L.S. 15
FMAP 2
PLAN -47
WPDB -2
HTAB
BOND $H
CONF
LIST 4
TEMP -80.0
ACTA
SIZE 0.400 0.300 0.200
OMIT -12   1   3
OMIT -1 0 1
OMIT -13 1 5
DELU 0.001 0.001 C27 O5
DELU 0.001 0.001 C30 C32
DELU 0.001 0.001 C30 C31'
SIMU 0.005 0.005 C15 O5
WGHT    0.071500    1.661200
EXTI    0.000706
FVAR       0.33768   0.51215
O1    3    0.606932    0.723032    0.363256    11.00000    0.04791    0.05400 =
         0.05106   -0.00144    0.01944   -0.00498
O2    3    0.488295    0.744045    0.214878    11.00000    0.04604    0.04215 =
         0.05710    0.00896    0.02370    0.00442
O3    3    0.865554    0.680595    0.420311    11.00000    0.05877    0.06217 =
         0.03974    0.00207   -0.00589    0.01039
O4    3    0.544217    0.703642    0.061371    11.00000    0.05937    0.05691 =
         0.03435   -0.00433    0.00057    0.00936
O5    3    0.906198    0.929182    0.326764    11.00000    0.04949    0.03457 =
         0.20525   -0.00295    0.03116    0.00114
O6    3    0.742531    0.934868    0.089439    11.00000    0.05693    0.03967 =
         0.07320    0.01213    0.02965    0.00004
O7    3    0.526311    0.998414    0.312844    11.00000    0.03820    0.04277 =
         0.07098    0.00886    0.00779   -0.00337
O8    3    0.400366    1.006959    0.161121    11.00000    0.04032    0.05037 =
         0.06354   -0.01098    0.01272   -0.00319
O9    3    0.451367    1.046465    0.436875    11.00000    0.10254    0.05478 =
         0.04509   -0.00596   -0.02202    0.01540
O10   3    0.116648    1.042926    0.079247    11.00000    0.07721    0.05677 =
         0.03922   -0.00282   -0.01076    0.02407
O11   3    0.209009    0.800481    0.355481    11.00000    0.05139    0.03536 =
         0.05933    0.00107    0.02435   -0.00503
O12   3    0.055737    0.810010    0.086646    11.00000    0.05139    0.03975 =
         0.04881   -0.00711    0.01208   -0.00399
C1    1    0.760675    0.688136    0.304133    11.00000    0.03532    0.03275 =
         0.03949    0.00287    0.00493   -0.00200
C2    1    0.849517    0.662544    0.352069    11.00000    0.04301    0.04005 =
         0.04304    0.00397    0.00391   -0.00060
C3    1    0.918441    0.621252    0.331236    11.00000    0.04326    0.04257 =
         0.05646    0.00918    0.00203    0.00611
AFIX  43
H3    2    0.978149    0.603835    0.365027    11.00000   -1.20000
AFIX   0
C4    1    0.898403    0.606715    0.262334    11.00000    0.04507    0.03531 =
         0.06230    0.00202    0.01018    0.00729
AFIX  43
H4    2    0.944886    0.578888    0.248245    11.00000   -1.20000
AFIX   0
C5    1    0.810150    0.631872    0.210877    11.00000    0.04202    0.03183 =
         0.04959   -0.00013    0.01086    0.00037
C6    1    0.792267    0.615704    0.139517    11.00000    0.05317    0.03793 =
         0.05326   -0.00647    0.01591    0.00411
AFIX  43
H6    2    0.841774    0.588462    0.126656    11.00000   -1.20000
AFIX   0
C7    1    0.706160    0.638024    0.088643    11.00000    0.06018    0.04405 =
         0.04225   -0.00950    0.01315    0.00002
AFIX  43
H7    2    0.694341    0.626131    0.041107    11.00000   -1.20000
AFIX   0
C8    1    0.634814    0.679177    0.107929    11.00000    0.04532    0.04053 =
         0.03745    0.00008    0.00707   -0.00027
C9    1    0.652166    0.698103    0.176316    11.00000    0.03585    0.03253 =
         0.03623    0.00077    0.00883   -0.00051
C10   1    0.738731    0.673777    0.231100    11.00000    0.03446    0.02996 =
         0.04078    0.00143    0.00909   -0.00213
C11   1    0.695857    0.731778    0.335291    11.00000    0.03571    0.04433 =
         0.03068    0.00147    0.00355    0.00113
C12   1    0.748944    0.784161    0.332992    11.00000    0.03525    0.04000 =
         0.03012   -0.00008    0.00196    0.00254
C13   1    0.856707    0.792732    0.305919    11.00000    0.03914    0.03952 =
         0.03790   -0.00088    0.00657    0.00403
AFIX  43
H13   2    0.896511    0.764455    0.287806    11.00000   -1.20000
AFIX   0
C14   1    0.906118    0.841397    0.305047    11.00000    0.03839    0.04314 =
         0.05651    0.00468    0.00805    0.00024
AFIX  43
H14   2    0.980406    0.846401    0.287194    11.00000   -1.20000
AFIX   0
C15   1    0.848298    0.883191    0.330029    11.00000    0.03801    0.03709 =
         0.08722    0.00142    0.00351    0.00129
C16   1    0.739278    0.875825    0.355941    11.00000    0.04466    0.04096 =
         0.06882   -0.00939    0.00500    0.00831
AFIX  43
H16   2    0.697917    0.904440    0.372137    11.00000   -1.20000
AFIX   0
C17   1    0.691727    0.826540    0.357907    11.00000    0.03775    0.04643 =
         0.04697   -0.00256    0.00793    0.00564
AFIX  43
H17   2    0.618371    0.821475    0.376676    11.00000   -1.20000
AFIX   0
C18   1    0.578138    0.746248    0.186117    11.00000    0.03594    0.03838 =
         0.03079    0.00137    0.00561    0.00210
C19   1    0.619802    0.795484    0.158866    11.00000    0.03389    0.03743 =
         0.02994    0.00252    0.00540    0.00208
C20   1    0.721213    0.798731    0.124303    11.00000    0.03592    0.03985 =
         0.04055    0.00191    0.00954    0.00455
AFIX  43
H20   2    0.765485    0.768262    0.117015    11.00000   -1.20000
AFIX   0
C21   1    0.757610    0.845404    0.100763    11.00000    0.03646    0.04562 =
         0.04403    0.00388    0.01404    0.00032
AFIX  43
H21   2    0.824920    0.846795    0.075977    11.00000   -1.20000
AFIX   0
C22   1    0.696337    0.890679    0.113053    11.00000    0.04043    0.03965 =
         0.04313    0.00670    0.00914   -0.00143
C23   1    0.594852    0.888471    0.147273    11.00000    0.04292    0.03754 =
         0.04428    0.00500    0.01264    0.00527
AFIX  43
H23   2    0.552134    0.919117    0.155667    11.00000   -1.20000
AFIX   0
C24   1    0.557336    0.840918    0.168819    11.00000    0.03712    0.04048 =
         0.03620    0.00356    0.01136    0.00369
AFIX  43
H24   2    0.486919    0.839245    0.191040    11.00000   -1.20000
AFIX   0
C25   1    0.962927    0.659656    0.471075    11.00000    0.04790    0.07325 =
         0.04513    0.01281   -0.00107   -0.00195
AFIX 137
H25A  2    1.040950    0.662546    0.453476    11.00000   -1.20000
H25B  2    0.945792    0.623185    0.479165    11.00000   -1.20000
H25C  2    0.969241    0.678788    0.515620    11.00000   -1.20000
AFIX   0
C26   1    0.525143    0.690051   -0.011248    11.00000    0.08554    0.07947 =
         0.03537   -0.00483    0.00052    0.01241
AFIX 137
H26A  2    0.501511    0.653550   -0.016673    11.00000   -1.20000
H26B  2    0.601603    0.695685   -0.029667    11.00000   -1.20000
H26C  2    0.459122    0.711520   -0.037628    11.00000   -1.20000
AFIX   0
PART 1
C27   1    0.862289    0.974192    0.372493    21.00000    0.04882    0.03896 =
         0.15273    0.00052   -0.00079    0.00545
AFIX  13
H27   2    0.774548    0.982640    0.351727    21.00000   -1.20000
AFIX   0
C28   1    0.871023    0.967628    0.451434    21.00000    0.12309    0.11608 =
         0.12074   -0.05920    0.03908   -0.03126
AFIX 137
H28A  2    0.958075    0.967786    0.474462    21.00000   -1.50000
H28B  2    0.833086    0.934717    0.461011    21.00000   -1.50000
H28C  2    0.827572    0.996124    0.470011    21.00000   -1.50000
AFIX   0
C29   1    0.943540    1.018734    0.355102    21.00000    0.07313    0.04556 =
         0.16593   -0.01520    0.01139    0.00378
AFIX 137
H29A  2    0.909170    1.051649    0.367788    21.00000   -1.50000
H29B  2    0.945961    1.018496    0.304344    21.00000   -1.50000
H29C  2    1.027485    1.014562    0.382043    21.00000   -1.50000
AFIX   0
PART 2
C27'  1    0.850920    0.977696    0.331743   -21.00000    0.05835    0.03648 =
         0.08335    0.00825    0.01504    0.00966
AFIX  13
H27'  2    0.758832    0.976467    0.318193   -21.00000   -1.20000
AFIX   0
C28'  1    0.894356    0.982278    0.411407   -21.00000    0.09195    0.07073 =
         0.09765   -0.01522    0.02073   -0.00800
AFIX 137
H28D  2    0.865738    0.952205    0.434977   -21.00000   -1.50000
H28E  2    0.860433    1.013873    0.428588   -21.00000   -1.50000
H28F  2    0.984838    0.983702    0.421901   -21.00000   -1.50000
AFIX   0
C29'  1    0.907166    1.018232    0.292563   -21.00000    0.07664    0.04114 =
         0.10421    0.00865    0.02952    0.00672
AFIX 137
H29D  2    0.997389    1.015065    0.303161   -21.00000   -1.50000
H29E  2    0.882937    1.052465    0.307131   -21.00000   -1.50000
H29F  2    0.878202    1.013851    0.241602   -21.00000   -1.50000
AFIX   0
PART 0
C30   1    0.692540    0.984008    0.103009    11.00000    0.06148    0.04073 =
         0.10519    0.00083    0.03049   -0.00207
PART 1
AFIX  13
H30   2    0.673117    0.989817    0.151312    21.00000   -1.20000
AFIX  13
PART 2
H30'  2    0.601528    0.989596    0.088628   -21.00000   -1.20000
AFIX   0
PART 0
PART 1
C31   1    0.758627    1.024006    0.074313    21.00000    0.09324    0.07280 =
         0.17071    0.05695    0.07903    0.02315
AFIX 137
H31A  2    0.847663    1.018601    0.089337    21.00000   -1.50000
H31B  2    0.735545    1.057661    0.091421    21.00000   -1.50000
H31C  2    0.737944    1.023155    0.022524    21.00000   -1.50000
AFIX   0
C32   1    0.574335    0.987721    0.034201    21.00000    0.07143    0.04609 =
         0.07939    0.01248    0.03420   -0.00264
AFIX 137
H32A  2    0.531554    1.020815    0.035776    21.00000   -1.50000
H32B  2    0.516435    0.959311    0.036920    21.00000   -1.50000
H32C  2    0.606148    0.985201   -0.010183    21.00000   -1.50000
AFIX   0
PART 2
C31'  1    0.757412    0.988327    0.191978   -21.00000    0.08245    0.05144 =
         0.11223   -0.00902    0.01456    0.00241
AFIX 137
H31D  2    0.847043    0.983472    0.197877   -21.00000   -1.50000
H31E  2    0.722096    0.961503    0.218386   -21.00000   -1.50000
H31F  2    0.739778    1.022449    0.209977   -21.00000   -1.50000
AFIX   0
C32'  1    0.779650    1.023594    0.081029   -21.00000    0.07759    0.02914 =
         0.07949   -0.00009    0.01994   -0.00795
AFIX 137
H32D  2    0.793575    1.015671    0.033184   -21.00000   -1.50000
H32E  2    0.858594    1.022622    0.114119   -21.00000   -1.50000
H32F  2    0.743192    1.058126    0.081550   -21.00000   -1.50000
AFIX   0
PART 0
C33   1    0.339392    1.042688    0.322044    11.00000    0.04449    0.03051 =
         0.03941    0.00173    0.00312   -0.00234
C34   1    0.358785    1.066939    0.387239    11.00000    0.06755    0.03775 =
         0.04037    0.00019   -0.00324    0.00194
C35   1    0.284769    1.108525    0.401785    11.00000    0.08614    0.04023 =
         0.04340   -0.00964    0.00452    0.00352
AFIX  43
H35   2    0.298329    1.124022    0.447365    11.00000   -1.20000
AFIX   0
C36   1    0.193873    1.126270    0.350094    11.00000    0.06486    0.03492 =
         0.05405   -0.00808    0.01259    0.00313
AFIX  43
H36   2    0.143231    1.154030    0.360201    11.00000   -1.20000
AFIX   0
C37   1    0.172813    1.104465    0.281703    11.00000    0.04416    0.03101 =
         0.04806   -0.00296    0.00788   -0.00038
C38   1    0.081078    1.125422    0.228437    11.00000    0.04403    0.03438 =
         0.06203   -0.00335    0.00620    0.00763
AFIX  43
H38   2    0.033190    1.153818    0.239510    11.00000   -1.20000
AFIX   0
C39   1    0.059622    1.106022    0.161856    11.00000    0.04538    0.04223 =
         0.05581    0.00028   -0.00436    0.00974
AFIX  43
H39   2   -0.002274    1.120742    0.126556    11.00000   -1.20000
AFIX   0
C40   1    0.130210    1.063768    0.145634    11.00000    0.04560    0.04021 =
         0.04275   -0.00200   -0.00061    0.00555
C41   1    0.220657    1.041144    0.196148    11.00000    0.03700    0.03240 =
         0.03962    0.00003    0.00307    0.00152
C42   1    0.245862    1.061434    0.266394    11.00000    0.03726    0.02899 =
         0.03994   -0.00011    0.00580   -0.00161
C43   1    0.417729    0.994987    0.317640    11.00000    0.03822    0.03526 =
         0.03640    0.00354    0.00020   -0.00072
C44   1    0.359072    0.944046    0.324221    11.00000    0.03331    0.03410 =
         0.03189    0.00245    0.00088    0.00087
C45   1    0.252599    0.938681    0.353584    11.00000    0.03729    0.03634 =
         0.03883   -0.00249    0.00564    0.00354
AFIX  43
H45   2    0.211791    0.968597    0.366546    11.00000   -1.20000
AFIX   0
C46   1    0.206046    0.890391    0.363967    11.00000    0.03655    0.04219 =
         0.04383   -0.00207    0.01314   -0.00113
AFIX  43
H46   2    0.134960    0.887256    0.385384    11.00000   -1.20000
AFIX   0
C47   1    0.262503    0.846065    0.343271    11.00000    0.03958    0.03496 =
         0.03975    0.00281    0.00842   -0.00315
C48   1    0.367869    0.851032    0.312524    11.00000    0.03889    0.03417 =
         0.04566    0.00210    0.01144    0.00323
AFIX  43
H48   2    0.406418    0.821251    0.297361    11.00000   -1.20000
AFIX   0
C49   1    0.415338    0.899517    0.304402    11.00000    0.03350    0.03728 =
         0.03941    0.00346    0.00843    0.00127
AFIX  43
H49   2    0.488359    0.902644    0.284768    11.00000   -1.20000
AFIX   0
C50   1    0.294251    0.998963    0.168530    11.00000    0.03878    0.03880 =
         0.03464    0.00063    0.00252    0.00451
C51   1    0.231687    0.949114    0.147457    11.00000    0.03503    0.03564 =
         0.03464    0.00096    0.00092    0.00738
C52   1    0.127742    0.932717    0.173630    11.00000    0.03966    0.04213 =
         0.03383   -0.00274    0.00598    0.00424
AFIX  43
H52   2    0.094125    0.954102    0.205646    11.00000   -1.20000
AFIX   0
C53   1    0.073461    0.885844    0.153490    11.00000    0.04102    0.04598 =
         0.03738   -0.00045    0.00831   -0.00115
AFIX  43
H53   2    0.004481    0.874603    0.172993    11.00000   -1.20000
AFIX   0
C54   1    0.118889    0.854690    0.104667    11.00000    0.04080    0.03502 =
         0.03667    0.00188    0.00153    0.00387
C55   1    0.221005    0.871039    0.077098    11.00000    0.04286    0.03832 =
         0.04533   -0.00498    0.00986    0.00678
AFIX  43
H55   2    0.252068    0.850497    0.043213    11.00000   -1.20000
AFIX   0
C56   1    0.276867    0.917490    0.099498    11.00000    0.03567    0.04126 =
         0.04477   -0.00055    0.00878    0.00522
AFIX  43
H56   2    0.348058    0.928057    0.081605    11.00000   -1.20000
AFIX   0
C57   1    0.489877    1.073330    0.500689    11.00000    0.11869    0.07976 =
         0.04923   -0.01496   -0.02276    0.01737
AFIX 137
H57A  2    0.564846    1.057195    0.527032    11.00000   -1.20000
H57B  2    0.424345    1.072111    0.529137    11.00000   -1.20000
H57C  2    0.507273    1.109401    0.490360    11.00000   -1.20000
AFIX   0
C58   1    0.051956    1.072066    0.021488    11.00000    0.05462    0.06096 =
         0.04352    0.01144    0.00190    0.00762
AFIX 137
H58A  2    0.087784    1.106780    0.022049    11.00000   -1.20000
H58B  2   -0.035329    1.074697    0.025668    11.00000   -1.20000
H58C  2    0.058827    1.054803   -0.023060    11.00000   -1.20000
AFIX   0
C59   1    0.246007    0.752723    0.324137    11.00000    0.04846    0.03483 =
         0.06213    0.00278    0.01547   -0.00017
AFIX  13
H59   2    0.338129    0.749629    0.333570    11.00000   -1.20000
AFIX   0
C60   1    0.190155    0.710009    0.361882    11.00000    0.06687    0.04396 =
         0.08783    0.01019    0.02106   -0.00523
AFIX 137
H60A  2    0.100267    0.714415    0.354629    11.00000   -1.20000
H60B  2    0.224260    0.711441    0.412617    11.00000   -1.20000
H60C  2    0.209718    0.676473    0.342878    11.00000   -1.20000
AFIX   0
C61   1    0.198469    0.752226    0.245875    11.00000    0.06137    0.05286 =
         0.06433   -0.00887    0.01413   -0.00173
AFIX 137
H61A  2    0.233568    0.781482    0.223799    11.00000   -1.20000
H61B  2    0.108151    0.755039    0.237023    11.00000   -1.20000
H61C  2    0.222635    0.719832    0.225680    11.00000   -1.20000
AFIX   0
C62   1    0.086805    0.778268    0.029379    11.00000    0.06181    0.04484 =
         0.04703   -0.00679    0.01130   -0.00138
AFIX  13
H62   2    0.099106    0.801007   -0.010888    11.00000   -1.20000
AFIX   0
C63   1    0.201808    0.746682    0.053481    11.00000    0.08649    0.04279 =
         0.07706   -0.00314    0.02037    0.01178
AFIX 137
H63A  2    0.222945    0.727733    0.013106    11.00000   -1.20000
H63B  2    0.187026    0.722105    0.089887    11.00000   -1.20000
H63C  2    0.270227    0.769670    0.073122    11.00000   -1.20000
AFIX   0
C64   1   -0.025227    0.744578    0.006739    11.00000    0.08104    0.07657 =
         0.07763   -0.03027    0.01904   -0.01843
AFIX 137
H64A  2   -0.011660    0.722198   -0.032320    11.00000   -1.20000
H64B  2   -0.097778    0.766423   -0.008912    11.00000   -1.20000
H64C  2   -0.039038    0.723222    0.046739    11.00000   -1.20000
HKLF 4
REM  YoneLab_110228_
REM R1 =  0.0414 for   8263 Fo > 4sig(Fo)  and  0.0476 for all   9839 data
REM    748 parameters refined using      9 restraints
END
WGHT      0.0607      1.1916
REM Highest difference peak  0.266,  deepest hole -0.223,  1-sigma level  0.036
Q1    1   0.6272  0.9937  0.1302  11.00000  0.05    0.27
Q2    1   0.8832  0.9286  0.3619  11.00000  0.05    0.25
Q3    1   0.8905  0.9268  0.3003  11.00000  0.05    0.23
Q4    1   0.1283  0.7437  0.0022  11.00000  0.05    0.22
Q5    1   0.3785  1.0368  0.4522  11.00000  0.05    0.21
Q6    1   0.7213  0.9879  0.1389  11.00000  0.05    0.21
Q7    1   0.6714  0.7983  0.1533  11.00000  0.05    0.19
Q8    1   0.6229  0.7203  0.1807  11.00000  0.05    0.19
Q9    1   0.2559  0.9705  0.1596  11.00000  0.05    0.19
Q10   1   0.2647  0.9306  0.1377  11.00000  0.05    0.18
Q11   1   0.1524  1.0422  0.1802  11.00000  0.05    0.18
Q12   1   0.7697  0.9923  0.4006  11.00000  0.05    0.17
Q13   1   0.8251  0.6889  0.3192  11.00000  0.05    0.17
Q14   1   0.4068  0.9229  0.3333  11.00000  0.05    0.17
Q15   1   0.6724  0.6991  0.1451  11.00000  0.05    0.17
Q16   1   0.8116  0.8761  0.3635  11.00000  0.05    0.17
Q17   1   0.3444  0.9426  0.3533  11.00000  0.05    0.16
Q18   1   0.3618  1.0562  0.3451  11.00000  0.05    0.16
Q19   1   0.2342  0.9388  0.1229  11.00000  0.05    0.16
Q20   1   0.3684  1.0212  0.3230  11.00000  0.05    0.16
Q21   1   0.3785  0.9664  0.3223  11.00000  0.05    0.16
Q22   1   0.6091  0.8182  0.1718  11.00000  0.05    0.16
Q23   1   0.7565  0.6450  0.2211  11.00000  0.05    0.16
Q24   1   0.1927  0.9419  0.1628  11.00000  0.05    0.16
Q25   1   0.8183  0.7868  0.3360  11.00000  0.05    0.15
Q26   1   0.2872  1.0460  0.3014  11.00000  0.05    0.15
Q27   1   0.7425  0.7092  0.3159  11.00000  0.05    0.15
Q28   1   0.7041  0.6937  0.1973  11.00000  0.05    0.15
Q29   1   0.2015  1.0643  0.1625  11.00000  0.05    0.15
Q30   1   0.7431  0.9979  0.4325  11.00000  0.05    0.15
Q31   1   0.7793  0.6628  0.3316  11.00000  0.05    0.14
Q32   1   0.7401  0.7988  0.3603  11.00000  0.05    0.14
Q33   1   0.7866  0.7895  0.3194  11.00000  0.05    0.14
Q34   1   0.2177  1.0418  0.2354  11.00000  0.05    0.14
Q35   1   0.1217  0.8982  0.1805  11.00000  0.05    0.14
Q36   1   0.6236  0.6792  0.1489  11.00000  0.05    0.14
Q37   1   0.1883  1.0770  0.2811  11.00000  0.05    0.14
Q38   1   0.7630  0.6893  0.2684  11.00000  0.05    0.14
Q39   1   0.6281  0.8885  0.1164  11.00000  0.05    0.14
Q40   1   0.6207  0.7790  0.1776  11.00000  0.05    0.14
Q41   1   0.2882  1.0669  0.3966  11.00000  0.05    0.14
Q42   1   0.3402  0.7471  0.3611  11.00000  0.05    0.13
Q43   1   0.2506  1.0585  0.2282  11.00000  0.05    0.13
Q44   1   0.8608  0.6376  0.3462  11.00000  0.05    0.13
Q45   1   0.2693  0.7385  0.0218  11.00000  0.05    0.13
Q46   1   0.2006  0.8551  0.1139  11.00000  0.05    0.13
Q47   1   0.3113  0.7225  0.3300  11.00000  0.05    0.13
;
data_global
_journal_date_recd_electronic     2013-02-19
_journal_date_accepted     2013-02-20
_journal_name_full     'Acta Crystallographica, Section E'
_journal_year     2013
_journal_volume     69
_journal_issue      3
_journal_page_first     o444
_journal_page_last     o445
_journal_paper_category     QO
_journal_paper_doi     10.1107/S1600536813004959
_journal_coeditor_code     SU2564
_publ_contact_author_name     'Akiko Okamoto'
_publ_contact_author_address
;
Department of Organic and Polymer Materials Chemistry,
Tokyo University of Agriculture & Technology, Koganei, Tokyo 184-8588, Japan
;
_publ_contact_author_email     aokamoto@cc.tuat.ac.jp
_publ_contact_author_fax     '+81-42-388-7291'
_publ_contact_author_phone     '+81-42-388-7601'
_publ_section_title
;\
{2,7-Dimethoxy-8-[4-(propan-2-yloxy)benzoyl]naphthalen-1-yl}[4-(propan-2-yloxy)\
phenyl]methanone
;
loop_
    _publ_author_name
    _publ_author_footnote
    _publ_author_address
    'Sasagawa, Kosuke' .
;
Department of Organic and Polymer Materials Chemistry,
Tokyo University of Agriculture & Technology, Koganei, Tokyo 184-8588, Japan
;
    'Takeuchi, Ryo' .
;
Department of Organic and Polymer Materials Chemistry,
Tokyo University of Agriculture & Technology, Koganei, Tokyo 184-8588, Japan
;
    'Kusakabe, Taro' .
;
Department of Organic and Polymer Materials Chemistry,
Tokyo University of Agriculture & Technology, Koganei, Tokyo 184-8588, Japan
;
    'Yonezawa, Noriyuki' .
;
Department of Organic and Polymer Materials Chemistry,
Tokyo University of Agriculture & Technology, Koganei, Tokyo 184-8588, Japan
;
    'Okamoto, Akiko' .
;
Department of Organic and Polymer Materials Chemistry,
Tokyo University of Agriculture & Technology, Koganei, Tokyo 184-8588, Japan
;
_publ_section_synopsis     .
