# Supplementary material for: {2,7-Dimeth­oxy-8-[4-(propan-2-yl­oxy)benzo­yl]naphthalen-1-yl}[4-(propan-2-yl­oxy)phen­yl]methanone
Source: Acta Crystallogr Sect E Struct Rep Online. 2013 Feb 28;69(Pt 3):o444–5. doi: 10.1107/S1600536813004959 (PMC3588464; doi:10.1107/S1600536813004959)
Supplement: Supplementary file 2 [file e-69-0o444-Isup2.hkl]

#
# h,k,l, Fc-squared, Fo-squared, sigma(Fo-squared) and status flag
#
data_I
_shelx_title ' YoneLab_110228_'
_shelx_refln_list_code          4
_shelx_F_calc_maximum      558.28
_exptl_crystal_F_000      2176.00
_reflns_d_resolution_high  0.8301
 
loop_
 _symmetry_equiv_pos_as_xyz
 'x, y, z'
 '-x+1/2, y+1/2, -z+1/2'
 '-x, -y, -z'
 'x-1/2, -y-1/2, z-1/2'
 
_cell_length_a    10.9988
_cell_length_b    25.8702
_cell_length_c    19.2062
_cell_angle_alpha  90.000
_cell_angle_beta  100.338
_cell_angle_gamma  90.000
 
_shelx_F_squared_multiplier     1.000
 
loop_
 _refln_index_h
 _refln_index_k
 _refln_index_l
 _refln_F_squared_calc
 _refln_F_squared_meas
 _refln_F_squared_sigma
 _refln_observed_status
   2   0   0    57726.81    58323.30    574.71 o
   4   0   0     1547.65     1415.19     12.09 o
   6   0   0    16817.02    17937.38    190.36 o
   8   0   0     1059.99     1304.68     23.82 o
  10   0   0       11.28        2.29     12.20 o
  12   0   0        0.15        0.93     21.16 o
   1   1   0      258.85      369.31      2.64 o
   2   1   0     7447.47     6580.49     33.85 o
   3   1   0     1100.58     1024.11      5.61 o
   4   1   0     3012.85     2699.14     13.61 o
   5   1   0     2154.35     1945.71     10.78 o
   6   1   0     5594.52     5626.76     36.24 o
   7   1   0       40.15       35.40      2.03 o
   8   1   0     1920.89     1962.82     25.79 o
   9   1   0        2.73        2.43      2.85 o
  10   1   0       10.53       12.14      4.54 o
  11   1   0      202.48      230.79     13.19 o
  12   1   0       11.50       13.37      9.63 o
  13   1   0        7.13        2.49      5.51 o
   0   2   0        0.04        2.39      0.49 o
   1   2   0      927.05      849.49      4.06 o
   2   2   0      158.69      116.87      1.82 o
   3   2   0        3.52       17.38      2.11 o
   4   2   0     2498.91     2258.02     11.45 o
   5   2   0       62.71       60.29      1.00 o
   6   2   0      918.65      911.07      6.97 o
   7   2   0       93.79      115.47      2.87 o
   8   2   0       31.42       76.54      7.75 o
   9   2   0      142.88      129.68      6.59 o
  10   2   0        0.06        0.34      2.85 o
  11   2   0      153.09      144.46     14.17 o
  12   2   0        7.74        4.79      4.73 o
  13   2   0      127.23      121.70      8.53 o
   1   3   0     9519.50     9427.68     71.98 o
   2   3   0    50520.54    47817.35    354.17 o
   3   3   0     2664.82     2552.83     12.64 o
   4   3   0      159.74      191.61      1.89 o
   5   3   0       34.63       25.22      0.82 o
   6   3   0        2.30        1.52      0.97 o
   7   3   0      169.95      153.10      2.95 o
   8   3   0     1038.73     1057.58     14.68 o
   9   3   0      161.18      143.91      8.02 o
  10   3   0      206.62      208.98      8.45 o
  11   3   0      130.19      138.22      7.18 o
  12   3   0        0.80       -0.04      3.66 o
   0   4   0      243.76      237.21      3.22 o
   1   4   0    31378.23    29772.70    183.63 o
   2   4   0     3162.61     3241.55     15.57 o
   3   4   0    13877.07    12698.35     69.50 o
   4   4   0      460.20      410.39      2.84 o
   5   4   0      257.63      206.69      2.55 o
   6   4   0      126.92      128.74      2.30 o
   7   4   0      125.47      143.78      3.08 o
   8   4   0      460.73      522.83     11.59 o
   9   4   0      683.96      720.31     14.22 o
  10   4   0       32.57       31.18      5.17 o
  11   4   0       21.10       10.52      5.43 o
  12   4   0        1.32        1.70      2.51 o
   1   5   0     1367.01     1097.03      6.74 o
   2   5   0     6759.67     6354.24     33.44 o
   3   5   0      184.87      150.77      1.63 o
   4   5   0      525.55      436.15      3.08 o
   5   5   0       90.08       72.04      1.16 o
   6   5   0      150.77      129.12      1.94 o
   7   5   0        5.57        9.49      2.56 o
   8   5   0       44.17       44.09      3.67 o
   9   5   0       80.42       87.02      7.12 o
  10   5   0      314.06      322.55     10.87 o
  11   5   0       13.41       10.24      4.38 o
  12   5   0       12.67       10.48      4.63 o
   0   6   0       38.77       26.94      3.05 o
   1   6   0     3340.43     3400.24     17.23 o
   2   6   0       92.46       81.76      1.56 o
   3   6   0       44.19       56.98      1.21 o
   4   6   0      816.04      763.86      4.49 o
   5   6   0      764.68      760.33      4.63 o
   6   6   0      114.46       98.47      2.24 o
   7   6   0      290.75      328.25      6.54 o
   8   6   0        2.55        3.90      2.51 o
   9   6   0        6.36        5.34      4.42 o
  10   6   0      160.99      180.83      8.47 o
  11   6   0      215.81      226.42      8.51 o
  12   6   0      102.24       96.21     11.34 o
   1   7   0    17850.66    16635.68    107.24 o
   2   7   0     1184.36     1312.51      6.67 o
   3   7   0      104.21       97.88      1.52 o
   4   7   0     3283.02     3080.06     15.60 o
   5   7   0     1415.21     1349.12      7.78 o
   6   7   0     2151.83     2256.43     15.44 o
   7   7   0      285.18      302.75      5.83 o
   8   7   0      835.43      824.31     12.42 o
   9   7   0       96.77       93.46      7.97 o
  10   7   0      166.17      167.54      8.06 o
  11   7   0        4.72        3.49      3.94 o
  12   7   0        3.72        7.59      3.74 o
   0   8   0     2110.12     1993.24     15.41 o
   1   8   0      127.79      165.67      2.04 o
   2   8   0      207.84      275.88      2.27 o
   3   8   0     6388.67     6580.41     33.29 o
   4   8   0      530.74      534.92      8.29 o
   5   8   0      463.58      513.15      4.09 o
   6   8   0        5.99       13.77      1.66 o
   7   8   0        0.04        4.23      2.67 o
   8   8   0     3755.74     3839.26     41.78 o
   9   8   0     1135.36     1143.43     20.32 o
  10   8   0     3675.52     3831.53     54.54 o
  11   8   0       52.84       59.66      6.39 o
  12   8   0      111.81      111.10     14.10 o
   1   9   0      130.25      122.07      1.82 o
   2   9   0      972.89      985.73      5.25 o
   3   9   0       28.22       72.03      3.53 o
   4   9   0        1.07        2.15      0.67 o
   5   9   0      453.13      498.28      4.10 o
   6   9   0        4.61       15.63      1.78 o
   7   9   0     1132.64     1084.47     14.01 o
   8   9   0      708.78      754.75     12.13 o
   9   9   0     2220.15     2303.92     30.95 o
  10   9   0      182.38      181.69      7.67 o
  11   9   0      177.38      172.32     17.05 o
  12   9   0        4.01        6.99      3.92 o
   0  10   0      415.11      412.73      4.63 o
   1  10   0     2162.76     2348.97     13.23 o
   2  10   0     1478.59     1592.48      8.42 o
   3  10   0      550.98      578.90      4.06 o
   4  10   0      986.95      984.92      5.47 o
   5  10   0     1350.44     1263.03      8.19 o
   6  10   0        7.64        5.74      1.54 o
   7  10   0        0.19        4.73      2.84 o
   8  10   0     2016.86     2127.93     26.89 o
   9  10   0     1734.59     1731.15     22.15 o
  10  10   0      505.40      569.12     13.20 o
  11  10   0      140.96      135.32      6.78 o
  12  10   0       27.17       15.05      3.96 o
   1  11   0     6016.81     6066.18     36.41 o
   2  11   0     3224.47     3631.17     20.04 o
   3  11   0     2570.81     2556.61     13.47 o
   4  11   0      174.82      133.91      1.79 o
   5  11   0      134.50      103.10      2.50 o
   6  11   0     1019.53      973.54      8.45 o
   7  11   0      958.07      945.57     13.22 o
   8  11   0       53.18       76.37      6.45 o
   9  11   0     1951.40     2031.81     26.15 o
  10  11   0      472.58      465.62     13.25 o
  11  11   0       71.88       70.53      5.61 o
  12  11   0        4.27        2.59      3.09 o
   0  12   0      828.38     1152.28     15.06 o
   1  12   0        0.02        2.58      1.08 o
   2  12   0     5567.55     5955.92     33.13 o
   3  12   0      347.76      363.17      3.12 o
   4  12   0      726.57      759.81      5.28 o
   5  12   0     3749.07     3866.15     27.95 o
   6  12   0       19.65       15.57      1.76 o
   7  12   0       94.96       84.20      4.69 o
   8  12   0      109.72      106.40      5.17 o
   9  12   0      139.24      146.19      5.78 o
  10  12   0        5.91        6.97      4.04 o
  11  12   0      196.92      196.06     10.63 o
  12  12   0       24.15       28.84      5.32 o
   1  13   0     2473.28     2343.16     13.96 o
   2  13   0      131.49      133.53      2.35 o
   3  13   0       85.96       70.55      1.71 o
   4  13   0      249.68      286.66      3.13 o
   5  13   0     1807.65     1917.14     16.90 o
   6  13   0       16.30       16.51      2.53 o
   7  13   0        2.46        2.29      3.15 o
   8  13   0       45.54       52.80      5.07 o
   9  13   0      331.99      330.09     10.00 o
  10  13   0      285.82      308.95     11.40 o
  11  13   0      436.77      452.11     26.85 o
   0  14   0       16.22       20.86      1.58 o
   1  14   0       41.19       35.72      1.68 o
   2  14   0        0.28        5.36      1.38 o
   3  14   0       10.14       12.46      1.21 o
   4  14   0       29.06       32.93      1.76 o
   5  14   0      188.69      201.14      5.99 o
   6  14   0      382.10      348.95      7.70 o
   7  14   0      448.36      445.58     12.61 o
   8  14   0      739.99      756.72     14.45 o
   9  14   0       43.75       50.68      4.91 o
  10  14   0       21.58       17.27      4.16 o
  11  14   0        0.00       -0.84      3.36 o
   1  15   0      116.22      108.03      2.71 o
   2  15   0      203.56      178.68      3.02 o
   3  15   0        7.26        8.38      1.47 o
   4  15   0      234.51      211.17      4.17 o
   5  15   0       21.11       29.72      4.49 o
   6  15   0      643.86      677.76     10.97 o
   7  15   0       28.14       29.30      5.03 o
   8  15   0        6.74       10.68      4.06 o
   9  15   0      265.04      262.49      9.73 o
  10  15   0        5.84        6.65      2.94 o
  11  15   0       35.59       22.93      5.79 o
   0  16   0    14813.79    16364.50    182.27 o
   1  16   0        0.15        8.88      1.59 o
   2  16   0      251.54      317.99      3.96 o
   3  16   0       96.93      117.96      2.87 o
   4  16   0     1140.36     1122.92     14.27 o
   5  16   0       13.85       16.43      3.84 o
   6  16   0       58.05       65.34      4.50 o
   7  16   0     1014.86     1038.33     19.65 o
   8  16   0       21.47       20.78      4.77 o
   9  16   0       16.54       21.24      4.41 o
  10  16   0        0.39        0.49      2.71 o
  11  16   0        5.82        5.70      5.06 o
   1  17   0      783.33      735.97      6.67 o
   2  17   0      697.07      688.77      7.37 o
   3  17   0       51.96       55.93      2.45 o
   4  17   0       56.40       49.95      3.59 o
   5  17   0        9.92        8.93      3.34 o
   6  17   0        0.00        0.63      2.26 o
   7  17   0        3.61        6.99      3.20 o
   8  17   0        2.18        3.17      3.75 o
   9  17   0        0.26        1.14      3.26 o
  10  17   0       95.65      102.92      6.37 o
   0  18   0     3037.93     3077.02     41.76 o
   1  18   0      372.55      394.93      6.70 o
   2  18   0       14.79       17.67      1.98 o
   3  18   0       58.77       48.61      3.10 o
   4  18   0      394.04      407.47      9.24 o
   5  18   0        0.04        0.51      2.59 o
   6  18   0      531.69      523.14     11.41 o
   7  18   0        8.81       17.17      3.76 o
   8  18   0        0.39        1.27      3.77 o
   9  18   0        2.44        2.02      2.98 o
  10  18   0        0.23        0.57      2.24 o
   1  19   0     3379.30     3284.93     33.61 o
   2  19   0      145.29      147.22      3.83 o
   3  19   0        6.95       10.27      2.30 o
   4  19   0        0.03        2.61      3.35 o
   5  19   0       17.98       10.54      4.62 o
   6  19   0       38.08       49.47      5.53 o
   7  19   0      117.78      121.85      6.48 o
   8  19   0      119.79      127.14      7.73 o
   9  19   0       33.53       21.82      5.36 o
  10  19   0       84.25       81.94      8.09 o
   0  20   0     2168.27     2170.88     31.38 o
   1  20   0     3355.22     3433.63     36.68 o
   2  20   0       98.21      109.16      5.60 o
   3  20   0      116.96      121.26      5.42 o
   4  20   0      211.99      220.67      7.35 o
   5  20   0      103.06      107.51      5.53 o
   6  20   0        5.03       12.69      3.44 o
   7  20   0       23.28       19.50      3.75 o
   8  20   0       17.09       15.08      4.30 o
   9  20   0       12.43       11.42      3.68 o
   1  21   0      309.96      296.71      8.04 o
   2  21   0      111.40      112.03      5.57 o
   3  21   0        0.24       -0.49      1.99 o
   4  21   0      123.61      103.21      6.26 o
   5  21   0      781.85      772.94     14.44 o
   6  21   0      588.77      587.68     13.88 o
   7  21   0       25.32       14.64      3.26 o
   8  21   0      265.66      285.97      9.72 o
   9  21   0        0.48        0.56      1.77 o
   0  22   0     5410.25     5356.91     76.37 o
   1  22   0      418.95      437.60      8.04 o
   2  22   0      167.99      166.69      6.27 o
   3  22   0       98.19       86.09      5.82 o
   4  22   0        2.12        5.14      3.20 o
   5  22   0        0.06        1.14      2.98 o
   6  22   0      168.53      172.57      5.98 o
   7  22   0       28.60       25.23      3.57 o
   8  22   0       18.58       10.99      3.47 o
   9  22   0        2.24        4.81      4.34 o
   1  23   0      996.79     1015.64     14.16 o
   2  23   0      129.31      161.66      5.99 o
   3  23   0        5.90        9.18      4.03 o
   4  23   0       51.08       56.20      4.40 o
   5  23   0       50.73       65.39      5.08 o
   6  23   0        0.09        1.69      2.33 o
   7  23   0        9.69        8.68      2.53 o
   8  23   0        4.13        3.73      3.08 o
   0  24   0       13.94        7.17      3.60 o
   1  24   0      144.65      140.18      5.48 o
   2  24   0       11.68       21.07      3.36 o
   3  24   0      149.71      145.56      6.55 o
   4  24   0      312.53      336.38     11.10 o
   5  24   0       16.25       15.87      3.72 o
   6  24   0       44.03       46.78      4.00 o
   7  24   0      178.03      192.24      5.26 o
   8  24   0      168.71      211.88     12.94 o
   1  25   0      107.16      112.32      5.09 o
   2  25   0       16.01       22.68      3.84 o
   3  25   0        0.32        0.81      2.58 o
   4  25   0        0.01        1.63      2.95 o
   5  25   0        0.09        1.75      2.44 o
   6  25   0       19.81       27.12      3.27 o
   7  25   0        8.05        4.16      2.12 o
   0  26   0       70.49       55.29      4.89 o
   1  26   0        8.76        9.06      3.05 o
   2  26   0      429.09      458.23      9.04 o
   3  26   0      366.85      362.73      8.64 o
   4  26   0       29.87       28.11      5.17 o
   5  26   0       33.76       30.87      5.63 o
   6  26   0       47.17       35.55      3.01 o
   7  26   0      128.39      160.40      8.55 o
   1  27   0        7.59        9.50      2.68 o
   2  27   0        0.08        1.72      2.65 o
   3  27   0        0.79        2.28      2.58 o
   4  27   0      280.42      337.52      8.93 o
   5  27   0       94.45      100.57      5.12 o
   6  27   0       10.36       11.23      3.50 o
   0  28   0      357.10      368.49     11.17 o
   1  28   0       20.36       17.73      2.92 o
   2  28   0        7.74        6.75      2.98 o
   3  28   0        7.08        7.38      2.54 o
   4  28   0       65.87       70.33      6.11 o
   5  28   0        2.08        6.28      2.83 o
   1  29   0       12.70       11.42      2.41 o
   2  29   0      120.45      119.62      5.19 o
   3  29   0        1.12        0.52      2.55 o
   4  29   0       11.32        7.90      3.21 o
   0  30   0        0.25        0.90      3.47 o
   1  30   0      211.74      259.98      8.59 o
   2  30   0        0.10        0.17      1.43 o
   3  30   0       11.01        8.47      3.67 o
   1  31   0        0.01       -0.50      3.30 o
 -13   0   1       94.26       90.06     21.25 o
 -11   0   1        1.72       -1.52     11.63 o
  -9   0   1       54.84       46.06      9.39 o
  -7   0   1        1.04       13.39      2.31 o
  -5   0   1       50.90       42.16      1.77 o
  -3   0   1       65.49       96.50      4.07 o
   1   0   1      290.31      333.64      2.56 o
   3   0   1    10963.04     9452.11     69.82 o
   5   0   1      811.69      807.83      8.56 o
   7   0   1      218.94      201.29      4.85 o
   9   0   1      125.48      123.47      8.15 o
  11   0   1       33.83       46.82      9.42 o
 -13   1   1       23.50       11.43      5.00 o
 -12   1   1        0.02       -1.07     13.79 o
 -11   1   1        1.13       -4.21     11.52 o
 -10   1   1      101.67       77.76      9.62 o
  -9   1   1        0.19        1.01      2.64 o
  -8   1   1        1.04       10.08      3.88 o
  -7   1   1       21.37       39.15      1.96 o
  -6   1   1       22.44       34.74      1.32 o
  -5   1   1     1282.17     1149.48      6.77 o
  -4   1   1      138.58      130.25      1.66 o
  -3   1   1     7652.06     6977.67     36.78 o
  -2   1   1     1403.13      954.66      5.43 o
  -1   1   1     3922.95     3684.43     15.89 o
   1   1   1      875.04      899.95      4.27 o
   2   1   1     1452.94     1345.54      8.16 o
   3   1   1      160.44      128.74      2.47 o
   4   1   1      247.45      193.91      1.75 o
   5   1   1      581.27      594.23      4.02 o
   6   1   1    12042.76    13246.63     92.98 o
   7   1   1      242.21      194.71      4.28 o
   8   1   1       77.81       85.98      4.44 o
   9   1   1       53.64       61.83      7.00 o
  10   1   1       31.70       29.76      5.95 o
  11   1   1        3.43        4.07      4.57 o
  12   1   1      115.23      102.21      7.35 o
 -13   2   1        0.59        1.82      3.51 o
 -12   2   1       58.40       48.72     11.55 o
 -11   2   1     1202.15     1227.23     23.50 o
 -10   2   1       90.82      106.57      7.78 o
  -9   2   1        4.51        9.05      3.67 o
  -8   2   1     2215.16     2383.14     27.80 o
  -7   2   1      440.73      477.49      5.01 o
  -6   2   1      556.75      612.11      5.79 o
  -5   2   1      166.15      130.67      1.42 o
  -4   2   1      129.51      104.66      2.15 o
  -3   2   1     4918.65     4340.96     22.04 o
  -2   2   1        9.14       15.36      1.19 o
  -1   2   1    44317.41    46276.98    329.88 o
   0   2   1     2076.03     1728.71      6.70 o
   1   2   1     5624.80     5135.29     23.40 o
   2   2   1      360.93      394.75      2.85 o
   3   2   1      245.18      234.83      2.00 o
   4   2   1      153.11      164.84      1.89 o
   5   2   1     1666.60     1669.25      9.09 o
   6   2   1     4452.05     4666.19     28.38 o
   7   2   1     5118.17     5508.43     45.31 o
   8   2   1        8.70        6.88      3.99 o
   9   2   1      161.04      162.10      6.90 o
  10   2   1       76.42       79.95      6.42 o
  11   2   1       48.15       53.42      6.59 o
  12   2   1        5.29        1.95      4.32 o
 -13   3   1        1.10        3.43      4.70 o
 -12   3   1       30.13       16.03      4.37 o
 -11   3   1      125.95      119.51      7.67 o
 -10   3   1     1162.61     1189.10     21.39 o
  -9   3   1       19.68       25.00      5.72 o
  -8   3   1      665.33      669.85     18.00 o
  -7   3   1       68.80       62.05      1.96 o
  -6   3   1       28.90       39.91      1.47 o
  -5   3   1     1376.90     1282.17      7.19 o
  -4   3   1      714.54      671.22      4.20 o
  -3   3   1      279.43      260.82      2.39 o
  -2   3   1    63277.31    61963.26    450.30 o
  -1   3   1     3644.14     3574.31     16.85 o
   0   3   1       36.42       33.90      0.60 o
   1   3   1     2682.74     2596.96     12.19 o
   2   3   1       83.75      100.53      1.97 o
   3   3   1      509.59      393.61      2.49 o
   4   3   1     3461.08     3185.42     16.70 o
   5   3   1      621.34      592.71      3.98 o
   6   3   1     1177.69     1247.81      8.58 o
   7   3   1     1240.60     1297.97     11.84 o
   8   3   1      660.03      703.12     12.27 o
   9   3   1      464.34      507.44     13.18 o
  10   3   1       27.44       28.60      4.60 o
  11   3   1       53.12       70.20      8.01 o
  12   3   1        0.13       -0.79      3.44 o
 -13   4   1       12.09        8.87      5.21 o
 -12   4   1       47.32       42.40      5.37 o
 -11   4   1      113.32      135.16      7.43 o
 -10   4   1       31.03       31.40      6.04 o
  -9   4   1      335.89      341.66     10.34 o
  -8   4   1       15.80       16.11      3.18 o
  -7   4   1        2.71        3.06      1.54 o
  -6   4   1       36.76       35.87      1.57 o
  -5   4   1       78.78       97.84      4.54 o
  -4   4   1     1635.33     1623.15      8.19 o
  -3   4   1     1870.46     1805.28      8.63 o
  -2   4   1      303.16      288.93      3.11 o
  -1   4   1     2666.75     2591.55     13.11 o
   0   4   1       56.84       53.90      1.03 o
   1   4   1      311.20      245.79      2.24 o
   2   4   1     1213.41     1195.87      6.14 o
   3   4   1     2498.01     2206.86     10.70 o
   4   4   1     3000.80     2870.70     14.21 o
   5   4   1       73.47       72.71      1.53 o
   6   4   1        0.16        1.41      0.95 o
   7   4   1      146.06      145.47      3.63 o
   8   4   1      433.61      455.58      9.46 o
   9   4   1       53.17       45.05      5.92 o
  10   4   1        0.17        1.87      3.68 o
  11   4   1        6.00        4.96      4.01 o
  12   4   1       51.38       52.73      6.48 o
 -12   5   1       17.11       14.10      4.85 o
 -11   5   1       49.79       71.15     10.23 o
 -10   5   1     1017.74     1039.41     19.23 o
  -9   5   1        2.35        9.85      4.76 o
  -8   5   1      523.39      496.96      9.15 o
  -7   5   1       38.96       45.36      2.51 o
  -6   5   1       13.35       18.54      1.46 o
  -5   5   1       30.38       26.38      0.99 o
  -4   5   1      578.92      609.89      3.87 o
  -3   5   1       94.11       97.83      1.55 o
  -2   5   1    61262.14    59209.38    455.67 o
  -1   5   1     2328.61     2511.92     13.19 o
   0   5   1     1570.18     1397.43     10.03 o
   1   5   1      444.50      470.64      3.73 o
   2   5   1     4082.51     4153.97     19.91 o
   3   5   1     3149.74     3083.91     15.43 o
   4   5   1      347.81      396.45      2.59 o
   5   5   1       53.57       55.51      1.31 o
   6   5   1      291.15      285.86      3.59 o
   7   5   1        1.04        0.57      1.64 o
   8   5   1      426.96      466.27      9.96 o
   9   5   1      422.44      380.64      9.85 o
  10   5   1       14.71       18.15      4.60 o
  11   5   1        4.61        4.32      3.40 o
  12   5   1        0.91        1.81      3.12 o
 -12   6   1        5.14        1.60      3.11 o
 -11   6   1      352.78      372.80     10.80 o
 -10   6   1       54.94       57.73      8.11 o
  -9   6   1     1334.72     1355.84     31.57 o
  -8   6   1       37.37       39.16      4.09 o
  -7   6   1     1423.03     1363.67     14.50 o
  -6   6   1        1.21        3.31      1.11 o
  -5   6   1      181.84      146.60      1.87 o
  -4   6   1      225.89      227.60      2.12 o
  -3   6   1     5248.49     5563.64     27.46 o
  -2   6   1       24.67        4.30      1.12 o
  -1   6   1   101257.66   105370.84    864.78 o
   0   6   1       46.44       90.05      1.99 o
   1   6   1      377.00      243.14      2.83 o
   2   6   1     1971.92     2179.01     10.38 o
   3   6   1     1541.26     1465.95      7.37 o
   4   6   1       64.38       81.33      2.26 o
   5   6   1      167.12      201.61      1.97 o
   6   6   1       29.32       29.02      1.97 o
   7   6   1       29.20       22.61      3.09 o
   8   6   1     1302.02     1266.06     17.60 o
   9   6   1     2030.26     2091.55     31.22 o
  10   6   1       16.89       16.72      4.83 o
  11   6   1        3.19        1.83      3.09 o
  12   6   1        9.30        8.27      3.12 o
 -12   7   1      158.56      162.35     11.81 o
 -11   7   1      266.43      288.06     12.73 o
 -10   7   1      688.03      733.09     36.74 o
  -9   7   1      109.58      111.04      5.72 o
  -8   7   1      508.74      516.10     10.56 o
  -7   7   1       59.49       56.36      3.56 o
  -6   7   1      694.49      707.45      5.24 o
  -5   7   1      120.28       95.44      1.62 o
  -4   7   1      377.77      337.14      2.74 o
  -3   7   1       10.58       19.22      1.09 o
  -2   7   1     8205.24     8197.51     44.78 o
  -1   7   1     4071.54     4105.58     21.50 o
   0   7   1      147.18      148.91      4.51 o
   1   7   1      137.13      159.92      3.19 o
   2   7   1      541.83      534.63      3.14 o
   3   7   1     6276.66     6111.10     30.22 o
   4   7   1      128.17      100.11      1.37 o
   5   7   1      166.47      157.87      1.90 o
   6   7   1        0.08        2.24      1.56 o
   7   7   1      743.24      771.80      9.69 o
   8   7   1      708.04      697.83     12.55 o
   9   7   1      151.00      149.25      7.87 o
  10   7   1      102.82      109.45      7.46 o
  11   7   1      148.01      156.48      8.88 o
  12   7   1        0.25        1.50      2.45 o
 -12   8   1       44.83       52.88      7.58 o
 -11   8   1      117.64      115.18      8.81 o
 -10   8   1       11.19       12.60      5.38 o
  -9   8   1       33.78       28.62      4.28 o
  -8   8   1       17.70       17.38      3.58 o
  -7   8   1      303.12      268.63      6.44 o
  -6   8   1        0.50        2.51      1.17 o
  -5   8   1     1085.25     1037.28      6.20 o
  -4   8   1        1.56        0.63      0.87 o
  -3   8   1       47.63       56.19      2.30 o
  -2   8   1     4271.11     4386.86     22.14 o
  -1   8   1      280.71      293.10      2.04 o
   0   8   1       54.19       57.03      1.86 o
   1   8   1      118.20       87.29      1.12 o
   2   8   1       26.93       22.87      1.02 o
   3   8   1      111.80      107.06      1.49 o
   4   8   1      218.83      194.09      1.84 o
   5   8   1      502.78      470.07      3.99 o
   6   8   1      448.69      471.38      5.22 o
   7   8   1       93.29       89.63      4.38 o
   8   8   1       77.17       75.40      4.90 o
   9   8   1      662.83      665.08     12.98 o
  10   8   1       25.34       28.23      5.96 o
  11   8   1       49.66       57.43      5.25 o
  12   8   1       79.35       78.51      8.95 o
 -12   9   1      116.08      110.37     10.74 o
 -11   9   1       57.66       81.31     10.01 o
 -10   9   1      404.40      462.82     11.48 o
  -9   9   1      209.54      212.06      7.99 o
  -8   9   1      235.66      240.05      6.89 o
  -7   9   1        0.79        5.09      2.76 o
  -6   9   1       74.91       75.99      2.21 o
  -5   9   1       21.40       16.59      1.18 o
  -4   9   1     1069.50     1278.88      7.06 o
  -3   9   1      244.11      251.04      5.31 o
  -2   9   1     1312.21     1703.60      8.78 o
  -1   9   1     3673.77     3760.15     20.34 o
   0   9   1      173.38      196.06      2.39 o
   1   9   1        1.04        7.57      0.86 o
   2   9   1      420.58      422.13      2.83 o
   3   9   1     2233.52     2324.55     11.63 o
   4   9   1     3555.18     3666.46     19.52 o
   5   9   1       18.85       19.05      1.25 o
   6   9   1     1409.17     1291.63     11.02 o
   7   9   1      613.14      556.29      9.02 o
   8   9   1      166.64      168.56      5.91 o
   9   9   1        2.00       -0.31      2.86 o
  10   9   1      616.53      592.03     13.32 o
  11   9   1        4.15        6.16      3.76 o
  12   9   1        0.00        1.70      2.94 o
 -12  10   1        0.06       -0.54      2.55 o
 -11  10   1       79.98       91.40      7.44 o
 -10  10   1     1730.48     1811.67     31.15 o
  -9  10   1     7501.83     7936.40     90.78 o
  -8  10   1     1050.24     1101.23     15.19 o
  -7  10   1      455.37      452.74      8.61 o
  -6  10   1      591.61      518.44      5.46 o
  -5  10   1       15.52       24.31      1.27 o
  -4  10   1     1694.46     1812.11      9.66 o
  -3  10   1    12226.02    13632.36     81.27 o
  -2  10   1    17718.63    17646.74    108.70 o
  -1  10   1    27487.83    27644.21    192.97 o
   0  10   1     4233.20     4493.97     25.09 o
   1  10   1      120.13      171.40      1.97 o
   2  10   1     2458.18     2346.74     11.61 o
   3  10   1     3056.71     3289.61     16.43 o
   4  10   1      621.72      647.28      3.94 o
   5  10   1     1968.20     2131.26     14.05 o
   6  10   1       30.56       24.81      2.04 o
   7  10   1      788.19      809.79     12.00 o
   8  10   1     1669.81     1641.17     21.14 o
   9  10   1     1707.43     1767.62     25.05 o
  10  10   1      504.08      531.60     13.45 o
  11  10   1      304.02      340.67     10.83 o
  12  10   1       21.16       10.87      3.58 o
 -12  11   1       15.02        8.84      3.76 o
 -11  11   1      250.34      295.33      9.63 o
 -10  11   1      221.27      242.74      9.34 o
  -9  11   1      597.56      644.03     11.28 o
  -8  11   1      736.01      753.44     12.13 o
  -7  11   1     1050.56     1037.93     14.91 o
  -6  11   1       46.25       40.00      1.90 o
  -5  11   1       42.70       39.91      1.66 o
  -4  11   1       48.39       33.87      1.17 o
  -3  11   1     1121.61     1127.84      6.36 o
  -2  11   1        5.57        4.84      1.13 o
  -1  11   1      116.84       98.73      2.34 o
   0  11   1      111.51      125.32      2.04 o
   1  11   1       48.61       65.07      3.28 o
   2  11   1      152.79      174.84      2.16 o
   3  11   1      937.88      991.06      5.83 o
   4  11   1      805.64      846.38      5.03 o
   5  11   1     2935.39     3068.76     21.03 o
   6  11   1       29.64       28.77      2.00 o
   7  11   1      486.18      493.82      9.86 o
   8  11   1     2210.36     2255.63     27.71 o
   9  11   1      694.34      696.16     13.29 o
  10  11   1      124.54      139.33      6.87 o
  11  11   1     1153.70     1234.68     23.99 o
  12  11   1       12.69       12.05      4.72 o
 -12  12   1       22.44       10.19      4.57 o
 -11  12   1       65.77       70.61     10.54 o
 -10  12   1      965.77     1022.68     29.89 o
  -9  12   1        2.12       -0.34      3.37 o
  -8  12   1     1556.46     1521.65     21.24 o
  -7  12   1       67.94       66.12      4.49 o
  -6  12   1      477.35      455.57      5.31 o
  -5  12   1      165.56      157.06      2.83 o
  -4  12   1        4.36       11.32      1.29 o
  -3  12   1      102.63      137.24      1.81 o
  -2  12   1      919.10      954.15      5.99 o
  -1  12   1      248.64      261.04      2.95 o
   0  12   1      865.46      965.53      6.58 o
   1  12   1      185.59      173.54      3.01 o
   2  12   1      164.97      174.19      2.58 o
   3  12   1      346.23      345.86      2.91 o
   4  12   1        0.06        2.53      0.77 o
   5  12   1     2094.85     2057.75     16.20 o
   6  12   1     1885.75     1734.92     16.06 o
   7  12   1      432.23      447.93      9.70 o
   8  12   1      568.06      635.42     11.50 o
   9  12   1      186.14      184.83      7.57 o
  10  12   1       69.91       76.94      5.10 o
  11  12   1        0.03        1.34      2.61 o
 -11  13   1      238.60      239.85     15.20 o
 -10  13   1        7.78        8.78      3.62 o
  -9  13   1        4.07        7.91      5.25 o
  -8  13   1     4725.62     4717.48     65.01 o
  -7  13   1       30.74       37.07      4.60 o
  -6  13   1      152.56      145.39      5.06 o
  -5  13   1      111.43      125.37      3.43 o
  -4  13   1       37.14       37.84      1.77 o
  -3  13   1      308.53      317.27      3.01 o
  -2  13   1    12789.16    14242.92     97.62 o
  -1  13   1     3059.79     3418.26     20.29 o
   0  13   1     1886.94     1913.03     11.29 o
   1  13   1      106.62      129.21      2.12 o
   2  13   1     2151.28     2140.07     13.02 o
   3  13   1     2541.19     2455.71     14.40 o
   4  13   1        4.81        3.46      1.22 o
   5  13   1     1096.41     1166.10     11.33 o
   6  13   1     1376.56     1358.07     15.40 o
   7  13   1      714.71      706.89     12.66 o
   8  13   1     6153.78     6506.94     75.75 o
   9  13   1      360.95      377.66      8.39 o
  10  13   1       57.53       52.97      4.56 o
  11  13   1       52.03       47.82      5.52 o
 -11  14   1        0.90        1.54      4.94 o
 -10  14   1       20.84       15.16      3.84 o
  -9  14   1       26.76       26.79      4.60 o
  -8  14   1      188.75      183.89      8.13 o
  -7  14   1       87.10       93.30      6.32 o
  -6  14   1        9.86       10.28      3.52 o
  -5  14   1     2946.40     2869.99     31.99 o
  -4  14   1      582.26      561.67      5.28 o
  -3  14   1        0.01        2.31      1.12 o
  -2  14   1     1548.87     1550.97     10.10 o
  -1  14   1      396.25      344.90      3.58 o
   0  14   1      379.83      376.20      3.79 o
   1  14   1        0.69        2.24      1.25 o
   2  14   1      866.53      868.70      6.51 o
   3  14   1       18.00       32.73      1.49 o
   4  14   1      451.40      491.34      5.81 o
   5  14   1       87.31      106.33      3.62 o
   6  14   1      314.38      356.78      7.12 o
   7  14   1     3884.26     3912.28     53.09 o
   8  14   1      111.03      123.16      6.61 o
   9  14   1        1.53        5.90      3.56 o
  10  14   1        6.24        4.44      3.05 o
  11  14   1       16.84       13.88      5.03 o
 -11  15   1        0.70        1.03      3.46 o
 -10  15   1      199.64      182.24     10.12 o
  -9  15   1        8.77       12.01      4.51 o
  -8  15   1       63.93       71.92      6.83 o
  -7  15   1     1452.82     1444.64     20.42 o
  -6  15   1       10.27        5.73      3.01 o
  -5  15   1        2.49        0.63      2.31 o
  -4  15   1       15.47       19.79      2.05 o
  -3  15   1       10.81       18.48      1.66 o
  -2  15   1      686.63      642.76      5.24 o
  -1  15   1       23.93       31.15      1.62 o
   0  15   1      182.77      168.27      2.55 o
   1  15   1       38.47       42.71      2.16 o
   2  15   1      100.11       94.30      2.42 o
   3  15   1      137.18      122.15      2.45 o
   4  15   1        6.93        2.63      2.81 o
   5  15   1      985.79     1045.96     16.20 o
   6  15   1      342.24      330.33      8.16 o
   7  15   1       23.15       30.25      6.73 o
   8  15   1      242.89      254.32     10.06 o
   9  15   1       29.73       37.13      4.81 o
  10  15   1       57.17       54.45      9.35 o
  11  15   1      319.41      353.49     10.95 o
 -11  16   1       59.48       80.20      6.57 o
 -10  16   1       38.50       33.59      4.05 o
  -9  16   1      115.04      116.11      5.67 o
  -8  16   1      453.73      466.27     11.64 o
  -7  16   1       33.87       35.59      4.00 o
  -6  16   1      180.86      189.43      8.03 o
  -5  16   1      376.49      360.56      8.11 o
  -4  16   1       27.60       33.65      3.36 o
  -3  16   1      737.76      693.30      7.15 o
  -2  16   1     2704.91     2975.76     19.98 o
  -1  16   1     1311.74     1247.60      9.74 o
   0  16   1     4621.56     5123.32     33.74 o
   1  16   1      365.34      330.61      4.23 o
   2  16   1      300.39      266.62      3.53 o
   3  16   1       48.05       56.48      2.11 o
   4  16   1       71.48       79.66      6.05 o
   5  16   1      192.09      171.14      6.31 o
   6  16   1      559.18      563.78     10.71 o
   7  16   1      227.46      221.40      8.70 o
   8  16   1      215.02      201.69      8.02 o
   9  16   1      223.22      230.00     13.06 o
  10  16   1        3.43        1.93      3.41 o
  11  16   1       74.91      108.10      9.57 o
 -11  17   1       26.10       29.60      6.71 o
 -10  17   1        0.87        1.26      2.28 o
  -9  17   1       19.53       20.55      4.64 o
  -8  17   1        0.27        0.52      3.33 o
  -7  17   1        7.11        5.26      4.07 o
  -6  17   1       22.69       17.64      4.88 o
  -5  17   1        0.05        3.08      2.99 o
  -4  17   1      137.71      149.04      4.71 o
  -3  17   1       50.28       66.11      2.80 o
  -2  17   1     1449.00     1357.29     11.28 o
  -1  17   1       69.04       74.02      2.51 o
   0  17   1        3.06        1.83      1.35 o
   1  17   1        3.87       10.21      1.74 o
   2  17   1       85.11       91.76      2.61 o
   3  17   1      629.49      604.32      7.19 o
   4  17   1      318.00      321.15      7.80 o
   5  17   1      221.25      230.65      6.88 o
   6  17   1      384.46      359.26      8.15 o
   7  17   1      310.82      325.74     11.99 o
   8  17   1      129.20      118.28      6.71 o
   9  17   1        3.11        5.17      3.72 o
  10  17   1       12.39        9.58      2.72 o
 -10  18   1        1.43        1.06      2.24 o
  -9  18   1       30.98       29.45      4.75 o
  -8  18   1       52.37       57.56      5.66 o
  -7  18   1       38.58       45.97      5.47 o
  -6  18   1        8.84       14.84      4.18 o
  -5  18   1       22.54       18.87      4.34 o
  -4  18   1       18.38       18.99      3.27 o
  -3  18   1        1.38        1.58      2.20 o
  -2  18   1        2.35        6.13      1.65 o
  -1  18   1      550.17      589.35      7.76 o
   0  18   1      989.43     1012.24     12.35 o
   1  18   1       81.15       69.19      2.78 o
   2  18   1       35.56       44.91      2.63 o
   3  18   1       88.63       78.04      3.72 o
   4  18   1       19.79       19.83      4.46 o
   5  18   1       76.80       66.45      5.64 o
   6  18   1     1245.62     1201.11     19.35 o
   7  18   1        1.34        8.96      4.71 o
   8  18   1      189.12      180.85      8.60 o
   9  18   1       77.05       77.28      6.94 o
  10  18   1       44.92       45.42      5.47 o
 -10  19   1      105.53      127.38      8.98 o
  -9  19   1        4.64        2.35      3.59 o
  -8  19   1        8.95        9.15      4.11 o
  -7  19   1      199.05      188.18      7.75 o
  -6  19   1       94.54       86.71      5.20 o
  -5  19   1      142.86      134.60      6.88 o
  -4  19   1       63.16       67.72      4.83 o
  -3  19   1       16.93       21.37      2.62 o
  -2  19   1        6.59        8.30      2.72 o
  -1  19   1       19.33       25.00      3.07 o
   0  19   1       25.19       19.22      3.00 o
   1  19   1     1051.26     1043.70     11.75 o
   2  19   1       21.38       25.09      2.60 o
   3  19   1      109.88       91.86      4.12 o
   4  19   1      233.91      237.51      7.23 o
   5  19   1      413.17      390.79      8.82 o
   6  19   1       29.69       35.13      4.63 o
   7  19   1       64.85       68.86      7.03 o
   8  19   1        0.31        1.95      3.39 o
   9  19   1       30.14       28.78      4.41 o
  10  19   1        4.74        4.51      3.83 o
 -10  20   1        0.43        2.04      5.14 o
  -9  20   1       32.08       20.59      3.88 o
  -8  20   1      349.07      381.74     10.52 o
  -7  20   1        3.01        4.89      2.96 o
  -6  20   1        0.33        4.60      3.69 o
  -5  20   1       13.74       16.94      3.94 o
  -4  20   1      281.14      297.44      8.04 o
  -3  20   1      427.40      425.83      8.02 o
  -2  20   1     1809.27     1821.76     23.43 o
  -1  20   1     4622.44     4846.62     52.72 o
   0  20   1     2360.95     2217.90     24.35 o
   1  20   1     4091.49     3850.25     90.63 o
   2  20   1       78.73       69.75      3.58 o
   3  20   1      170.96      156.59      4.81 o
   4  20   1        5.74       14.14      5.89 o
   5  20   1      316.43      304.37      8.48 o
   6  20   1       91.40       83.28      5.57 o
   7  20   1      369.38      351.57     10.72 o
   8  20   1      111.41      105.95      6.46 o
   9  20   1        0.01        1.62      2.56 o
  -9  21   1      220.39      251.34      7.20 o
  -8  21   1      260.07      257.95      8.45 o
  -7  21   1      413.29      428.39     10.12 o
  -6  21   1       20.07       20.10      4.21 o
  -5  21   1      721.33      688.06     13.19 o
  -4  21   1       43.57       53.45      4.39 o
  -3  21   1      483.59      447.61     11.45 o
  -2  21   1      527.61      521.86      9.18 o
  -1  21   1     1373.56     1247.25     17.44 o
   0  21   1       83.13       95.94      4.56 o
   1  21   1     3664.40     3642.04     38.53 o
   2  21   1       17.38       12.00      3.62 o
   3  21   1       95.70      106.94      4.20 o
   4  21   1       25.63       22.12      3.90 o
   5  21   1      256.53      246.75      7.26 o
   6  21   1        7.07        5.65      3.02 o
   7  21   1       24.55       28.04      3.53 o
   8  21   1        1.80        0.91      2.92 o
   9  21   1      289.34      327.31      9.86 o
  -9  22   1      110.19      144.10      6.12 o
  -8  22   1        0.28        1.89      1.96 o
  -7  22   1      313.47      289.68      7.31 o
  -6  22   1       27.84       24.64      5.39 o
  -5  22   1       53.40       42.65      5.21 o
  -4  22   1      115.23      100.48      5.39 o
  -3  22   1      876.41      778.15     12.69 o
  -2  22   1      438.95      464.54      9.35 o
  -1  22   1     1676.16     1744.33     22.41 o
   0  22   1      428.03      433.22      9.08 o
   1  22   1      296.20      273.55      6.31 o
   2  22   1        0.53        2.79      2.93 o
   3  22   1     1463.32     1431.85     33.47 o
   4  22   1        4.85        4.87      3.58 o
   5  22   1       10.14       19.77      4.30 o
   6  22   1      141.84      131.25      5.52 o
   7  22   1        4.97        5.71      2.43 o
   8  22   1       50.06       55.87      4.66 o
   9  22   1       43.08       44.05      5.14 o
  -8  23   1      114.47      126.64      5.99 o
  -7  23   1       21.72       17.14      2.94 o
  -6  23   1        1.15        1.49      2.54 o
  -5  23   1      114.49      119.23      6.08 o
  -4  23   1       51.37       56.16      7.56 o
  -3  23   1      688.87      659.09     13.46 o
  -2  23   1       63.96       68.38      4.65 o
  -1  23   1       97.33      124.19      5.76 o
   0  23   1       10.71       13.43      2.96 o
   1  23   1      181.19      181.54      5.23 o
   2  23   1        7.30       14.46      4.01 o
   3  23   1      677.57      657.90     13.31 o
   4  23   1       27.52       31.34      3.98 o
   5  23   1      170.44      161.82      6.44 o
   6  23   1       46.64       45.42      4.44 o
   7  23   1       10.98        4.53      2.32 o
   8  23   1        0.26       -0.38      2.77 o
  -8  24   1        5.38        4.07      2.78 o
  -7  24   1        1.92        2.73      2.71 o
  -6  24   1       38.25       33.06      3.42 o
  -5  24   1      180.13      155.83      6.96 o
  -4  24   1       55.18       67.34      5.92 o
  -3  24   1      149.50      122.99      5.88 o
  -2  24   1       71.93       75.81      4.73 o
  -1  24   1       14.92       15.47      3.46 o
   0  24   1      467.09      475.19      9.79 o
   1  24   1      205.25      204.25      5.49 o
   2  24   1      101.69      104.95      5.16 o
   3  24   1      351.30      344.70      8.39 o
   4  24   1      124.15      118.40      5.71 o
   5  24   1       10.65       11.25      3.32 o
   6  24   1      216.93      243.24      6.65 o
   7  24   1        1.96        1.35      1.92 o
   8  24   1       24.21       50.80      5.39 o
  -7  25   1        4.63        1.22      2.06 o
  -6  25   1        5.34        4.85      3.44 o
  -5  25   1        5.52        5.29      4.93 o
  -4  25   1       97.17       99.50      7.12 o
  -3  25   1      274.27      241.58      7.49 o
  -2  25   1        1.68        0.93      2.69 o
  -1  25   1      233.18      231.45      7.18 o
   0  25   1       34.40       42.71      3.56 o
   1  25   1      119.02      127.21      4.59 o
   2  25   1       62.10       63.52      6.58 o
   3  25   1      869.18      935.50     16.62 o
   4  25   1      110.59      126.18      6.66 o
   5  25   1      354.21      351.45      8.13 o
   6  25   1      172.03      171.19      5.12 o
   7  25   1       49.33       58.11      4.77 o
  -7  26   1        1.88        0.93      2.74 o
  -6  26   1       67.90       76.28      5.32 o
  -5  26   1       39.89       41.55      4.69 o
  -4  26   1      315.36      345.53     10.38 o
  -3  26   1        6.53        9.82      3.56 o
  -2  26   1       99.85      101.91      4.59 o
  -1  26   1      128.46      124.22      4.72 o
   0  26   1        0.02        0.89      1.87 o
   1  26   1       32.51       28.30      4.12 o
   2  26   1      439.91      458.82      8.22 o
   3  26   1        6.24        7.05      3.96 o
   4  26   1       17.41       20.82      3.84 o
   5  26   1        3.59        1.81      2.05 o
   6  26   1       24.22       25.31      3.09 o
   7  26   1        4.77        6.29      4.01 o
  -6  27   1       63.95       65.41      3.99 o
  -5  27   1      139.11      159.48      6.77 o
  -4  27   1       40.32       44.68      4.73 o
  -3  27   1       28.60       30.22      4.27 o
  -2  27   1       54.69       58.21      5.35 o
  -1  27   1       12.16       12.18      3.22 o
   0  27   1      153.98      153.97      5.05 o
   1  27   1       36.27       33.17      4.34 o
   2  27   1       69.73       69.75      4.40 o
   3  27   1       15.92       21.04      4.30 o
   4  27   1      290.31      340.22      9.67 o
   5  27   1       66.30       75.35      4.59 o
   6  27   1       18.63       23.60      3.20 o
  -5  28   1       68.79       59.93      4.75 o
  -4  28   1        0.42        0.27      2.12 o
  -3  28   1       28.87       38.13      4.10 o
  -2  28   1        8.77        4.34      2.98 o
  -1  28   1      487.31      506.04      9.56 o
   0  28   1       80.02       85.57      4.36 o
   1  28   1        1.27        2.15      2.01 o
   2  28   1       85.98       86.93      4.05 o
   3  28   1        1.60        2.35      3.00 o
   4  28   1      240.93      269.51      9.72 o
   5  28   1       10.79        8.84      2.94 o
  -4  29   1      103.40      121.14      6.46 o
  -3  29   1       26.65       33.00      3.55 o
  -2  29   1        1.03        1.83      2.49 o
  -1  29   1       22.07       22.14      2.94 o
   0  29   1      222.16      244.40      6.59 o
   1  29   1        6.42        3.77      2.41 o
   2  29   1       14.18       16.71      2.69 o
   3  29   1       40.93       48.65      3.79 o
   4  29   1        5.81        5.90      2.52 o
  -3  30   1       20.21       22.00      3.25 o
  -2  30   1       51.95       43.63      4.55 o
  -1  30   1        2.24        3.50      2.32 o
   0  30   1       29.75       28.28      4.27 o
   1  30   1        1.97        2.58      2.91 o
   2  30   1       44.42       57.54      4.72 o
   3  30   1        7.30        8.13      3.24 o
  -1  31   1      101.55       90.62      4.19 o
   0  31   1       35.56       44.59      4.66 o
   1  31   1      103.83      114.10     15.47 o
 -12   0   2     4264.41     4827.53    146.99 o
 -10   0   2       17.67        8.92      5.93 o
  -8   0   2       43.46       54.76      3.51 o
  -6   0   2     1465.03     1642.65     23.99 o
  -4   0   2    40103.00    37557.20    382.01 o
  -2   0   2   311678.56   359611.28   7348.25 o
   0   0   2    56537.95    59510.53    851.97 o
   2   0   2    46722.18    45557.55    418.45 o
   4   0   2     4251.88     4159.44     30.46 o
   6   0   2    10422.20    12174.24    138.50 o
   8   0   2      947.76      983.90     19.72 o
  10   0   2      190.92      231.97     16.61 o
  12   0   2      206.34      200.46     22.52 o
 -13   1   2      159.74      177.92     24.35 o
 -12   1   2      105.58      109.81     41.03 o
 -11   1   2      397.05      394.30     17.07 o
 -10   1   2        1.52        2.62      3.76 o
  -9   1   2        1.37       -2.47      7.56 o
  -8   1   2      289.04      315.46      6.69 o
  -7   1   2       55.71       59.63      2.46 o
  -6   1   2        1.04        3.06      1.00 o
  -5   1   2      947.16      842.49      5.42 o
  -4   1   2      389.92      337.11      3.01 o
  -3   1   2     9026.00     8281.13     43.07 o
  -2   1   2     1114.14     1179.57      8.31 o
  -1   1   2      127.85      145.86      1.49 o
   0   1   2        0.82        5.78      0.44 o
   1   1   2      530.40      526.95      3.60 o
   2   1   2    14731.25    13975.60     78.45 o
   3   1   2     9732.92     8767.21     47.02 o
   4   1   2     3590.68     3419.83     16.27 o
   5   1   2       63.35      115.89      1.61 o
   6   1   2       61.26       76.67      2.33 o
   7   1   2       77.51       97.29      2.78 o
   8   1   2      561.45      514.38      9.86 o
   9   1   2        2.63        4.85      3.26 o
  10   1   2        2.95       -2.02      4.02 o
  11   1   2      128.56      122.24     10.28 o
  12   1   2       47.13       51.38      5.70 o
 -13   2   2       57.58       58.14     10.47 o
 -12   2   2      113.26       88.80     31.94 o
 -11   2   2       87.74      113.98     28.95 o
 -10   2   2       57.06       32.25      6.66 o
  -9   2   2       79.78       82.47      5.69 o
  -8   2   2       37.51       45.36      3.95 o
  -7   2   2        0.07        1.43      1.46 o
  -6   2   2        3.03        5.95      1.08 o
  -5   2   2      437.93      439.43      3.04 o
  -4   2   2      145.74      132.51      1.87 o
  -3   2   2      458.87      463.61      3.93 o
  -2   2   2       93.11       92.55      2.33 o
  -1   2   2        4.32        3.67      0.80 o
   0   2   2      135.09      139.37      1.27 o
   1   2   2        0.18        8.43      0.94 o
   2   2   2    16515.55    14391.49     80.88 o
   3   2   2     1195.00     1160.67      6.17 o
   4   2   2     1881.90     1907.97      9.81 o
   5   2   2       59.16       61.21      1.05 o
   6   2   2      153.10      144.67      2.32 o
   7   2   2     1448.67     1517.81     14.20 o
   8   2   2      364.05      372.91      8.87 o
   9   2   2       24.02       26.53      4.69 o
  10   2   2       29.41       23.88      5.68 o
  11   2   2       47.48       46.21      6.07 o
  12   2   2        1.97        1.51      3.52 o
 -13   3   2        1.37       -2.43      5.07 o
 -12   3   2       37.91       40.89      6.56 o
 -11   3   2      573.40      553.09     14.56 o
 -10   3   2      302.76      298.56     11.19 o
  -9   3   2        2.27        0.71      2.97 o
  -8   3   2      315.82      285.67      6.19 o
  -7   3   2      101.87       94.93      2.66 o
  -6   3   2       33.00       47.59      1.45 o
  -5   3   2      169.42      124.48      1.76 o
  -4   3   2     7867.73     7672.57     40.69 o
  -3   3   2      242.11      250.53      2.68 o
  -2   3   2    65020.83    65312.11    489.72 o
  -1   3   2     1348.34     1398.86      7.46 o
   0   3   2     3759.71     3451.09     15.71 o
   1   3   2     1534.06     1545.92      7.58 o
   2   3   2     4748.85     4696.17     22.67 o
   3   3   2     1482.59     1311.32      6.63 o
   4   3   2      374.97      364.36      2.52 o
   5   3   2      122.18       76.45      1.12 o
   6   3   2      423.86      451.88      4.02 o
   7   3   2     2464.91     2574.69     28.97 o
   8   3   2      714.43      821.11     13.94 o
   9   3   2       93.12       86.36      5.48 o
  10   3   2        6.47       12.83      3.72 o
  11   3   2      139.49      135.57      8.89 o
  12   3   2        1.80        3.06      4.01 o
 -13   4   2       89.07       73.72     13.89 o
 -12   4   2        0.01       -1.34      3.25 o
 -11   4   2      533.54      594.66     13.73 o
 -10   4   2       34.82       30.75      6.56 o
  -9   4   2      174.63      139.65      5.93 o
  -8   4   2       41.20       41.17      3.47 o
  -7   4   2      109.02       94.27      2.53 o
  -6   4   2      296.74      275.32      3.17 o
  -5   4   2       76.89       73.20      4.38 o
  -4   4   2    16188.94    16134.10     97.02 o
  -3   4   2    69356.41    67669.77    538.10 o
  -2   4   2      749.01      791.42      6.40 o
  -1   4   2    17393.42    15929.89     99.11 o
   0   4   2      679.38      683.53      4.42 o
   1   4   2    23791.53    21667.91    129.02 o
   2   4   2    12413.92    11333.59     59.57 o
   3   4   2     5415.19     5456.95     27.20 o
   4   4   2       72.00       83.68      1.18 o
   5   4   2     1314.36     1251.48      7.72 o
   6   4   2      564.78      560.82      4.99 o
   7   4   2      603.40      596.14     10.19 o
   8   4   2     1012.27     1034.13     15.00 o
   9   4   2       22.56       17.08      4.08 o
  10   4   2       22.47       22.73      4.71 o
  11   4   2       12.13       17.06      4.99 o
  12   4   2      164.38      157.13     19.16 o
 -13   5   2       49.64       45.44      7.76 o
 -12   5   2      196.69      208.11     17.73 o
 -11   5   2        0.22       -2.46      4.48 o
 -10   5   2      339.23      350.82     11.36 o
  -9   5   2       38.65       45.04      4.70 o
  -8   5   2      209.83      214.17      5.41 o
  -7   5   2      331.61      329.53      4.38 o
  -6   5   2       70.94       70.30      1.95 o
  -5   5   2      120.23      123.02      1.90 o
  -4   5   2      170.65      162.96      2.29 o
  -3   5   2     7468.89     6958.71     36.29 o
  -2   5   2    14809.77    13437.48     77.81 o
  -1   5   2     3941.90     3724.07     19.64 o
   0   5   2     1391.15     1420.96      8.12 o
   1   5   2     3417.84     3225.16     15.97 o
   2   5   2     1086.79      975.39      5.30 o
   3   5   2      358.84      258.99      1.92 o
   4   5   2     1379.50     1368.65      7.33 o
   5   5   2       39.15       36.94      1.43 o
   6   5   2      786.18      770.79      6.07 o
   7   5   2      748.25      732.35     10.52 o
   8   5   2       53.80       69.77      5.18 o
   9   5   2        7.87        6.82      4.80 o
  10   5   2        7.85        9.50      4.03 o
  11   5   2        1.51        0.25      2.54 o
  12   5   2       13.80       11.91      5.07 o
 -12   6   2       57.80       58.95      5.84 o
 -11   6   2        0.13        2.97      3.96 o
 -10   6   2      146.00      142.82      8.51 o
  -9   6   2      932.92      992.17     17.65 o
  -8   6   2      239.46      192.49      6.41 o
  -7   6   2       39.43       29.38      1.92 o
  -6   6   2        4.58        9.00      1.31 o
  -5   6   2       21.93       20.82      1.40 o
  -4   6   2     1876.68     1902.16     10.83 o
  -3   6   2     3827.66     3950.70     19.32 o
  -2   6   2      177.58      224.08      2.36 o
  -1   6   2     1851.89     1847.04      9.70 o
   0   6   2      126.53      152.32      3.07 o
   1   6   2     1564.36     1443.53      7.81 o
   2   6   2       45.57       24.09      1.25 o
   3   6   2     4301.37     4281.54     20.61 o
   4   6   2      210.84      158.75      1.63 o
   5   6   2      203.35      204.64      2.31 o
   6   6   2      193.72      165.79      2.91 o
   7   6   2        0.31        0.24      1.78 o
   8   6   2      117.94      114.06      6.06 o
   9   6   2      601.78      653.03     13.46 o
  10   6   2       28.90       35.59      4.66 o
  11   6   2       47.00       58.28      4.94 o
  12   6   2      135.63      147.77     14.97 o
 -12   7   2      108.59      116.64      6.92 o
 -11   7   2      363.60      362.92     10.97 o
 -10   7   2     1157.64     1199.78     20.75 o
  -9   7   2      303.17      311.77      8.47 o
  -8   7   2        6.07       17.00      4.08 o
  -7   7   2       58.35       49.30      3.44 o
  -6   7   2     1326.38     1280.10      8.71 o
  -5   7   2     1580.41     1693.81     10.04 o
  -4   7   2       30.98       31.51      1.26 o
  -3   7   2     7584.21     7610.61     39.10 o
  -2   7   2    17210.86    16931.46    103.31 o
  -1   7   2     2467.59     2668.85     14.02 o
   0   7   2     4873.21     4710.66     30.68 o
   1   7   2       69.58       62.25      1.41 o
   2   7   2      671.93      666.22      3.94 o
   3   7   2      529.76      465.76      3.06 o
   4   7   2     1486.33     1528.30      7.65 o
   5   7   2     1137.24     1184.36      7.65 o
   6   7   2        2.17        7.16      1.88 o
   7   7   2      334.36      337.32      5.82 o
   8   7   2       20.11       28.10      4.31 o
   9   7   2      613.10      660.61     12.68 o
  10   7   2      314.96      317.64      9.85 o
  11   7   2      487.82      516.69     11.39 o
  12   7   2        0.76        1.68      3.69 o
 -12   8   2       22.87       17.84      4.23 o
 -11   8   2      548.45      549.76     15.62 o
 -10   8   2     2631.64     2837.19     47.53 o
  -9   8   2     2218.43     2212.18     32.39 o
  -8   8   2        6.76       12.26      3.12 o
  -7   8   2      200.16      197.32      4.49 o
  -6   8   2      277.96      254.68      3.39 o
  -5   8   2      127.86      135.20      2.06 o
  -4   8   2       80.04       96.52      2.14 o
  -3   8   2     3876.45     3968.10     19.96 o
  -2   8   2    47575.77    47782.11    352.36 o
  -1   8   2     1392.47     1405.08      7.75 o
   0   8   2    17847.85    15927.54     90.21 o
   1   8   2      421.67      427.77      2.71 o
   2   8   2     1900.09     1931.05      9.91 o
   3   8   2     8766.23     8929.24     48.10 o
   4   8   2      150.25      174.24      1.96 o
   5   8   2      501.75      561.71      4.46 o
   6   8   2      477.22      449.32      5.32 o
   7   8   2       16.53       12.81      3.53 o
   8   8   2     2163.57     2209.66     30.02 o
   9   8   2      215.94      204.78      8.25 o
  10   8   2      546.53      569.21     12.74 o
  11   8   2       52.45       48.16      5.24 o
  12   8   2       84.47       70.61     11.86 o
 -12   9   2       17.38       15.42      4.48 o
 -11   9   2      849.08      904.69     16.23 o
 -10   9   2      198.19      218.07      7.63 o
  -9   9   2     5174.01     5311.41     62.40 o
  -8   9   2      396.82      371.02      7.85 o
  -7   9   2      194.44      167.03      4.14 o
  -6   9   2      160.85      166.92      2.50 o
  -5   9   2      116.89      132.86      2.07 o
  -4   9   2     5751.64     6159.24     34.17 o
  -3   9   2       86.89       71.03      3.46 o
  -2   9   2       42.90       79.55      1.30 o
  -1   9   2     2200.56     2204.26     11.59 o
   0   9   2       12.47       13.05      0.70 o
   1   9   2      414.77      373.88      2.42 o
   2   9   2       96.17       56.75      1.42 o
   3   9   2     2764.59     2911.03     14.51 o
   4   9   2      893.28      944.47      5.64 o
   5   9   2     3716.06     3948.58     23.84 o
   6   9   2      145.97      108.01      2.99 o
   7   9   2     1276.56     1197.78     15.66 o
   8   9   2     1065.79     1106.13     17.80 o
   9   9   2      459.66      478.69     12.49 o
  10   9   2      442.75      457.55     10.39 o
  11   9   2     1224.07     1281.69     20.04 o
  12   9   2        0.66        2.77      4.54 o
 -12  10   2        0.14        1.07      3.56 o
 -11  10   2      279.04      275.28      9.09 o
 -10  10   2      590.76      612.80     25.01 o
  -9  10   2      533.38      548.92     11.60 o
  -8  10   2      277.05      257.36      6.70 o
  -7  10   2      196.86      187.66      5.28 o
  -6  10   2        2.44        1.53      1.04 o
  -5  10   2     1136.94     1182.72      8.22 o
  -4  10   2     4484.20     4664.29     26.78 o
  -3  10   2    15819.14    16340.43    102.47 o
  -2  10   2     4147.65     4298.11     21.92 o
  -1  10   2     3372.30     3556.17     19.00 o
   0  10   2      460.72      488.13      3.44 o
   1  10   2        7.42        3.87      0.71 o
   2  10   2     1823.45     1880.03     10.01 o
   3  10   2     1451.26     1477.58      8.06 o
   4  10   2      716.66      674.02      4.62 o
   5  10   2        1.26       10.26      1.37 o
   6  10   2       10.06        8.64      1.79 o
   7  10   2      826.11      804.09     11.50 o
   8  10   2       27.33       29.19      4.41 o
   9  10   2      340.46      328.26      9.52 o
  10  10   2      224.91      232.37      7.38 o
  11  10   2       17.60       16.72      3.97 o
  12  10   2        0.37        6.19      5.51 o
 -12  11   2        4.60        6.17      4.89 o
 -11  11   2       51.01       59.52      6.47 o
 -10  11   2      225.10      214.29      8.16 o
  -9  11   2       94.70       97.07      7.04 o
  -8  11   2      357.50      337.35      7.94 o
  -7  11   2       41.51       50.20      4.21 o
  -6  11   2      715.78      676.77      6.19 o
  -5  11   2      106.65       97.48      1.92 o
  -4  11   2      774.36      788.24      5.10 o
  -3  11   2     8848.68     8935.34     52.20 o
  -2  11   2      563.54      519.29      3.82 o
  -1  11   2     1548.12     1504.50      9.12 o
   0  11   2      141.67      122.25      1.89 o
   1  11   2     2408.09     2504.59     13.49 o
   2  11   2     2616.35     2809.27     14.68 o
   3  11   2      345.86      352.09      2.58 o
   4  11   2        3.26       10.64      1.23 o
   5  11   2        0.01        0.91      1.18 o
   6  11   2     2413.93     2432.66     23.67 o
   7  11   2     1330.31     1265.86     16.43 o
   8  11   2      228.20      232.85      7.55 o
   9  11   2        0.19        1.12      3.22 o
  10  11   2        9.68       12.88      4.22 o
  11  11   2        8.66        6.38      3.61 o
 -12  12   2       12.01        7.13      4.51 o
 -11  12   2      159.19      165.48      8.32 o
 -10  12   2      570.11      591.32     13.94 o
  -9  12   2     1305.17     1366.29     21.18 o
  -8  12   2       12.90       15.12      4.38 o
  -7  12   2      253.54      242.42      6.71 o
  -6  12   2      105.00      104.86      3.46 o
  -5  12   2      932.28      965.65      7.43 o
  -4  12   2      646.49      554.46      4.60 o
  -3  12   2     2239.67     2400.84     13.20 o
  -2  12   2     5112.97     6217.06     36.10 o
  -1  12   2      626.34      649.95      7.42 o
   0  12   2      624.94      532.49      4.62 o
   1  12   2     1685.80     1663.19      9.53 o
   2  12   2       84.46       91.64      1.94 o
   3  12   2     1129.90     1296.14      7.51 o
   4  12   2       13.49       37.43      1.56 o
   5  12   2     4980.44     5132.63     39.90 o
   6  12   2      788.31      769.57      9.83 o
   7  12   2     1144.81     1169.09     17.03 o
   8  12   2        1.02        1.69      2.67 o
   9  12   2       10.18       15.36      3.74 o
  10  12   2       10.93        8.59      3.20 o
  11  12   2      144.79      151.94      8.41 o
 -11  13   2      369.60      381.86     22.67 o
 -10  13   2        2.63        2.95      4.53 o
  -9  13   2     1431.96     1474.13     22.35 o
  -8  13   2       26.17       25.65      4.84 o
  -7  13   2       34.60       30.39      4.06 o
  -6  13   2      113.90      113.80      4.76 o
  -5  13   2       30.49       42.91      2.52 o
  -4  13   2       38.22       49.86      2.04 o
  -3  13   2       96.17      109.79      1.93 o
  -2  13   2     1632.89     1614.29     10.18 o
  -1  13   2      454.54      400.72      4.08 o
   0  13   2      807.56      872.63      6.05 o
   1  13   2      107.73      101.68      2.53 o
   2  13   2      141.42      124.91      2.20 o
   3  13   2      391.73      382.99      3.41 o
   4  13   2       20.75       14.79      1.56 o
   5  13   2      204.97      228.88      4.17 o
   6  13   2      200.32      213.27      6.00 o
   7  13   2        7.16        8.59      3.27 o
   8  13   2       29.44       28.63      4.02 o
   9  13   2      128.43      133.97      5.90 o
  10  13   2       36.88       33.01      4.27 o
  11  13   2      898.30      943.01     69.55 o
 -11  14   2        1.92        3.78      3.21 o
 -10  14   2       70.94       82.14      6.40 o
  -9  14   2        7.29        6.11      4.01 o
  -8  14   2       50.54       52.45      6.96 o
  -7  14   2       73.60       77.02      4.97 o
  -6  14   2      522.25      515.18      9.77 o
  -5  14   2        5.71        3.00      1.79 o
  -4  14   2      115.80      105.85      2.86 o
  -3  14   2       31.88       52.26      2.08 o
  -2  14   2     1537.72     1597.99     10.16 o
  -1  14   2       61.31       49.35      1.81 o
   0  14   2      332.76      311.44      3.32 o
   1  14   2      168.41      160.10      2.69 o
   2  14   2      714.74      571.19      4.81 o
   3  14   2       63.74       74.81      1.87 o
   4  14   2     1487.14     1482.85     13.77 o
   5  14   2       37.30       40.19      3.66 o
   6  14   2       22.95       18.27      3.06 o
   7  14   2      446.41      468.03     10.44 o
   8  14   2      298.42      322.89      8.12 o
   9  14   2       82.21       88.95      6.32 o
  10  14   2       42.93       35.76      5.97 o
  11  14   2       40.50       38.66      5.39 o
 -11  15   2       34.06       37.68      5.83 o
 -10  15   2       18.05       17.40      4.17 o
  -9  15   2       41.16       50.03      5.05 o
  -8  15   2      119.98      139.54      6.53 o
  -7  15   2       19.73       24.50      3.79 o
  -6  15   2      382.68      362.17      7.68 o
  -5  15   2     1036.96      896.12     10.61 o
  -4  15   2      105.23      106.48      2.88 o
  -3  15   2     2384.71     2272.13     15.47 o
  -2  15   2      370.27      280.15      3.19 o
  -1  15   2     3883.52     3916.08     24.99 o
   0  15   2     1267.33     1273.90      8.75 o
   1  15   2       19.45       28.51      1.84 o
   2  15   2       81.62       71.84      2.18 o
   3  15   2       90.35      109.61      2.41 o
   4  15   2       20.11       25.68      2.91 o
   5  15   2     1811.88     1778.97     21.94 o
   6  15   2      272.18      236.64      7.34 o
   7  15   2     1067.52     1098.46     19.88 o
   8  15   2       20.82       28.03      4.51 o
   9  15   2        0.05        2.22      3.55 o
  10  15   2       62.87       83.12      8.73 o
  11  15   2      108.81      117.26      9.63 o
 -11  16   2        0.00        1.06      3.57 o
 -10  16   2       19.07       20.42      4.33 o
  -9  16   2       10.24       14.79      3.78 o
  -8  16   2      130.22      122.26      7.08 o
  -7  16   2       90.19       90.53      5.17 o
  -6  16   2        0.96        3.94      3.35 o
  -5  16   2      182.66      180.87      5.80 o
  -4  16   2       33.16       30.25      2.34 o
  -3  16   2       12.65       23.44      2.00 o
  -2  16   2     1126.07     1224.83      8.71 o
  -1  16   2        0.01        2.22      1.24 o
   0  16   2     1275.65     1229.16      9.62 o
   1  16   2     1259.19     1259.38      9.43 o
   2  16   2      278.01      301.06      3.79 o
   3  16   2       81.25       79.66      2.60 o
   4  16   2       83.80       78.29      7.84 o
   5  16   2      263.07      252.19      9.26 o
   6  16   2      920.27      857.03     14.86 o
   7  16   2      731.31      751.76     16.48 o
   8  16   2        1.42        2.18      3.77 o
   9  16   2       26.21       25.33      4.20 o
  10  16   2       27.49       20.62      5.76 o
 -11  17   2       51.05       62.21      8.78 o
 -10  17   2        2.11        1.07      2.33 o
  -9  17   2        0.02       -0.67      2.61 o
  -8  17   2       32.56       38.96      5.33 o
  -7  17   2        2.16       -0.41      2.73 o
  -6  17   2        0.14        0.72      2.95 o
  -5  17   2       16.03       17.83      4.49 o
  -4  17   2        2.18        8.88      2.88 o
  -3  17   2        1.06        1.20      1.57 o
  -2  17   2        6.75        3.93      1.48 o
  -1  17   2      486.93      483.47      5.89 o
   0  17   2     1857.43     1854.20     13.50 o
   1  17   2       86.49       90.31      2.86 o
   2  17   2      257.00      237.46      3.91 o
   3  17   2       30.68       45.59      2.47 o
   4  17   2      177.47      180.63      6.34 o
   5  17   2      109.17       90.02      5.82 o
   6  17   2      572.80      540.56     10.50 o
   7  17   2       10.43       13.31      4.51 o
   8  17   2        1.11        2.49      3.64 o
   9  17   2        7.50        4.27      3.10 o
  10  17   2       50.49       36.49     10.96 o
 -10  18   2        6.54        3.45      2.48 o
  -9  18   2        1.16        0.30      2.75 o
  -8  18   2        0.21        0.10      2.42 o
  -7  18   2        7.87       13.33      3.95 o
  -6  18   2      110.05      101.41      5.46 o
  -5  18   2        3.17        3.83      3.53 o
  -4  18   2        0.50        0.07      2.24 o
  -3  18   2       24.07       16.55      3.05 o
  -2  18   2        3.65        2.08      1.87 o
  -1  18   2      867.20      876.23     10.08 o
   0  18   2     1734.37     1778.47     18.10 o
   1  18   2      126.01      120.30      3.24 o
   2  18   2        9.09       11.53      1.86 o
   3  18   2      179.43      204.36      4.63 o
   4  18   2       37.58       27.80      4.51 o
   5  18   2      148.98      159.03      6.19 o
   6  18   2      223.35      221.15      6.88 o
   7  18   2      369.05      356.78     10.51 o
   8  18   2        0.97        2.82      3.82 o
   9  18   2       63.74       70.52      6.72 o
  10  18   2       38.50       36.20      4.78 o
 -10  19   2      189.18      221.97     14.25 o
  -9  19   2       70.51       62.38      6.33 o
  -8  19   2        6.16        8.44      3.00 o
  -7  19   2      143.94      125.46      5.16 o
  -6  19   2       80.59       71.15      5.38 o
  -5  19   2      285.74      272.38      7.37 o
  -4  19   2      766.64      786.91     11.01 o
  -3  19   2        6.06        3.19      2.09 o
  -2  19   2     1162.52     1119.03     14.86 o
  -1  19   2       21.41       33.92      3.38 o
   0  19   2      954.33      924.80     11.48 o
   1  19   2     2906.71     2850.48     28.42 o
   2  19   2      104.74      100.08      4.03 o
   3  19   2       51.05       52.39      4.47 o
   4  19   2      243.97      240.84      8.59 o
   5  19   2      190.18      170.68      7.09 o
   6  19   2      105.35      117.79      6.06 o
   7  19   2        2.08       -1.21      3.38 o
   8  19   2       40.66       38.57      4.79 o
   9  19   2       76.97       79.88      5.17 o
  10  19   2       39.72       51.80      5.69 o
 -10  20   2        5.84        3.90      3.28 o
  -9  20   2       30.50       38.25      4.35 o
  -8  20   2      210.17      201.23      6.35 o
  -7  20   2       23.80       23.43      4.09 o
  -6  20   2       16.81       18.62      4.65 o
  -5  20   2        1.18        2.09      3.48 o
  -4  20   2        1.91        8.85      2.94 o
  -3  20   2      133.95      136.69      4.84 o
  -2  20   2      434.86      451.94      8.81 o
  -1  20   2      451.49      469.16      8.15 o
   0  20   2     1297.41     1220.89     14.99 o
   1  20   2      112.82      105.78      4.12 o
   2  20   2      306.82      319.24      6.29 o
   3  20   2      119.17      125.77      4.37 o
   4  20   2       70.99       83.25      5.63 o
   5  20   2        0.05       -0.05      2.51 o
   6  20   2      147.31      175.39      6.30 o
   7  20   2        0.14        2.22      3.51 o
   8  20   2        2.49        0.50      3.20 o
   9  20   2       25.33       14.95      3.71 o
  -9  21   2        6.47        5.78      3.32 o
  -8  21   2       71.95       66.19      4.83 o
  -7  21   2       44.80       30.74      4.63 o
  -6  21   2       18.53       22.20      3.78 o
  -5  21   2       49.36       43.69      5.43 o
  -4  21   2       32.22       25.81      3.56 o
  -3  21   2      116.64      108.56      4.71 o
  -2  21   2       51.52       44.98      4.06 o
  -1  21   2      145.94      149.13      4.88 o
   0  21   2      139.87      140.73      4.97 o
   1  21   2      603.19      574.61      9.38 o
   2  21   2      185.67      197.77      5.12 o
   3  21   2       66.61       71.16      5.20 o
   4  21   2        0.23        1.97      3.13 o
   5  21   2      265.07      232.45      8.17 o
   6  21   2      213.47      231.15      7.09 o
   7  21   2        6.09        6.84      3.42 o
   8  21   2        0.60        2.42      2.70 o
   9  21   2       20.89       10.47      4.11 o
  -9  22   2        8.22        6.52      3.52 o
  -8  22   2       47.93       48.71      3.88 o
  -7  22   2        0.23        0.51      2.46 o
  -6  22   2        5.12        4.90      3.21 o
  -5  22   2      823.23      780.38     14.47 o
  -4  22   2     1672.42     1627.07     24.28 o
  -3  22   2       57.17       53.78      3.85 o
  -2  22   2     1054.77     1099.88     15.12 o
  -1  22   2     1560.90     1576.57     19.95 o
   0  22   2      343.57      331.89     10.04 o
   1  22   2       26.09       29.58      3.20 o
   2  22   2     2209.06     2182.55     24.17 o
   3  22   2       22.16       33.17      6.77 o
   4  22   2      160.17      164.39      6.49 o
   5  22   2      382.52      332.89      8.10 o
   6  22   2      169.41      159.45      5.52 o
   7  22   2      397.55      389.47     18.04 o
   8  22   2       70.60       75.51      6.36 o
  -8  23   2        1.85        0.53      1.91 o
  -7  23   2       65.80       62.54      4.33 o
  -6  23   2        4.44        7.76      3.28 o
  -5  23   2     1413.99     1349.28     22.32 o
  -4  23   2        3.24        1.90      3.60 o
  -3  23   2     5723.61     5533.99     63.71 o
  -2  23   2      432.43      408.43      8.24 o
  -1  23   2     5413.12     5718.54     61.48 o
   0  23   2        0.00        2.05      2.14 o
   1  23   2     1614.90     1631.49     19.73 o
   2  23   2       19.44       25.59      3.71 o
   3  23   2     2605.27     2681.38     33.54 o
   4  23   2      129.02      128.83      5.92 o
   5  23   2      209.34      174.80      5.83 o
   6  23   2       77.46       85.97      4.44 o
   7  23   2      206.18      183.44      8.34 o
   8  23   2        0.02        1.38      3.13 o
  -8  24   2       40.81       44.43      4.76 o
  -7  24   2      165.88      149.39      5.40 o
  -6  24   2       42.37       31.78      4.84 o
  -5  24   2      148.76      165.49      7.24 o
  -4  24   2        0.11        1.63      2.89 o
  -3  24   2      311.14      293.45      8.33 o
  -2  24   2      270.79      296.19      7.39 o
  -1  24   2      157.87      142.91      5.87 o
   0  24   2      179.89      185.17      5.90 o
   1  24   2      550.98      589.17      9.08 o
   2  24   2      230.21      223.87      6.96 o
   3  24   2     1548.90     1627.61     24.84 o
   4  24   2      156.47      174.42      6.16 o
   5  24   2       18.29       19.97      3.44 o
   6  24   2        0.48        2.50      2.27 o
   7  24   2      333.80      406.61     10.86 o
   8  24   2        5.30        6.23      3.21 o
  -7  25   2       10.44        6.61      2.19 o
  -6  25   2        6.16        2.05      3.03 o
  -5  25   2        9.72       10.58      4.13 o
  -4  25   2       93.84       89.47      4.88 o
  -3  25   2       18.12       21.69      3.41 o
  -2  25   2        5.81        4.25      2.70 o
  -1  25   2       12.01       12.10      3.10 o
   0  25   2        4.58        3.87      2.08 o
   1  25   2       61.07       50.77      3.62 o
   2  25   2       65.98       54.59      3.81 o
   3  25   2       26.08       29.40      4.87 o
   4  25   2       49.08       52.67      3.93 o
   5  25   2       18.16       18.37      3.66 o
   6  25   2       12.80       13.88      3.23 o
   7  25   2       42.33       47.04      4.51 o
  -7  26   2        1.99        3.89      3.45 o
  -6  26   2       26.59       21.00      3.96 o
  -5  26   2       31.26       34.44      4.93 o
  -4  26   2      313.99      365.89     10.07 o
  -3  26   2        0.56        0.85      2.68 o
  -2  26   2        2.18        2.26      2.67 o
  -1  26   2       22.76       26.41      3.43 o
   0  26   2       13.58       14.83      3.42 o
   1  26   2       17.09       17.56      2.69 o
   2  26   2        5.53        1.88      2.30 o
   3  26   2       22.35       24.38      4.08 o
   4  26   2       28.39       28.85      4.71 o
   5  26   2       46.51       43.95      3.96 o
   6  26   2        0.77        2.32      2.32 o
  -6  27   2       12.83        6.19      3.22 o
  -5  27   2        1.03        2.27      3.12 o
  -4  27   2        2.77        1.72      2.97 o
  -3  27   2       71.07       64.91      4.30 o
  -2  27   2        9.62        9.42      2.52 o
  -1  27   2      265.49      281.18      6.68 o
   0  27   2       13.34       14.12      2.60 o
   1  27   2      175.29      170.21      5.77 o
   2  27   2       40.47       40.22      3.34 o
   3  27   2        0.01       -0.06      2.34 o
   4  27   2      296.60      318.43      7.91 o
   5  27   2       58.37       64.04      4.76 o
   6  27   2        2.47        4.92      2.99 o
  -5  28   2       94.40      116.72      5.65 o
  -4  28   2       40.82       31.96      4.48 o
  -3  28   2        9.09        7.65      2.96 o
  -2  28   2       42.25       34.67      3.49 o
  -1  28   2        2.53        2.91      2.05 o
   0  28   2       54.40       52.12      3.15 o
   1  28   2        0.32        0.72      2.32 o
   2  28   2       53.76       39.86      3.82 o
   3  28   2       13.75       19.36      3.64 o
   4  28   2       18.82       15.37      3.24 o
   5  28   2      158.31      175.05      6.34 o
  -4  29   2       12.71        7.97      3.56 o
  -3  29   2       75.38       66.27      3.58 o
  -2  29   2        2.57        2.19      1.94 o
  -1  29   2       14.94       11.08      2.46 o
   0  29   2       29.11       18.06      2.75 o
   1  29   2       26.66       29.07      3.28 o
   2  29   2       12.66        7.30      2.14 o
   3  29   2        6.31        5.70      2.93 o
   4  29   2       10.28        9.86      3.28 o
  -3  30   2      128.42      169.34      6.40 o
  -2  30   2       30.22       42.59      3.55 o
  -1  30   2        0.04        2.69      1.99 o
   0  30   2       82.04       75.73      4.02 o
   1  30   2       14.19        6.44      2.43 o
   2  30   2       16.28       17.42      3.47 o
   3  30   2        4.39        4.79      4.10 o
   0  31   2       75.30       86.78      5.33 o
 -13   0   3        1.15       -1.62     13.38 o
 -11   0   3      360.13      400.19     18.25 o
  -9   0   3       25.44       18.77      7.81 o
  -7   0   3      724.89      597.78     10.13 o
  -5   0   3       43.81       34.42      2.29 o
  -3   0   3        3.53        5.65      2.02 o
  -1   0   3     1661.40     1401.39      9.81 o
   1   0   3    20409.66    18025.12    144.66 o
   3   0   3     5917.51     5964.50     43.56 o
   5   0   3      334.74      406.54      4.97 o
   7   0   3       83.42       70.22      4.27 o
   9   0   3      102.94      127.64     11.00 o
  11   0   3      121.86       94.13     12.46 o
 -13   1   3      442.47      504.21     19.54 o
 -11   1   3        9.22        7.80      6.41 o
 -10   1   3      340.03      337.99     11.40 o
  -9   1   3       31.81       39.18      4.86 o
  -8   1   3      147.03      174.11     11.74 o
  -7   1   3      183.88      193.13      3.65 o
  -6   1   3      142.58      199.39      2.65 o
  -5   1   3       94.44       81.82      1.66 o
  -4   1   3       95.08       97.16      1.81 o
  -3   1   3     4639.92     4476.07     24.97 o
  -2   1   3      517.40      536.73      4.31 o
  -1   1   3      167.04      153.91      2.03 o
   0   1   3     6400.94     5248.82     26.33 o
   1   1   3    11200.92     9969.94     51.88 o
   2   1   3     4231.32     4038.11     19.96 o
   3   1   3       31.29       17.81      0.74 o
   4   1   3       53.07       62.31      1.27 o
   5   1   3      678.75      596.26      5.91 o
   6   1   3     1704.44     1846.11     13.20 o
   7   1   3       13.58        8.71      1.80 o
   8   1   3       55.67       48.06      3.66 o
   9   1   3      179.04      179.18      7.74 o
  10   1   3      220.01      197.83     11.07 o
  11   1   3        6.01        5.00      3.92 o
  12   1   3       75.24       74.95     10.01 o
 -13   2   3      440.38      475.30     19.22 o
 -12   2   3      403.81      491.81     17.53 o
 -11   2   3     1120.46     1148.09     26.28 o
 -10   2   3        2.26        4.58      4.51 o
  -9   2   3      177.68      179.54      7.73 o
  -8   2   3        0.01       -0.51      1.40 o
  -7   2   3      152.42      165.26      3.33 o
  -6   2   3     3841.30     4404.76     26.51 o
  -5   2   3     1224.91     1104.10      6.54 o
  -4   2   3    18135.78    17878.57    111.19 o
  -3   2   3    12772.17    12509.60     71.28 o
  -2   2   3       25.72       21.60      1.95 o
  -1   2   3    10930.02     9288.37     47.28 o
   0   2   3     8890.45     8183.91     46.14 o
   1   2   3     1184.60     1082.88      5.80 o
   2   2   3    61599.21    62029.80    472.46 o
   3   2   3      741.63      759.47      4.38 o
   4   2   3     1430.67     1548.48      7.92 o
   5   2   3        0.46       39.26      4.92 o
   6   2   3     2327.83     2460.30     17.57 o
   7   2   3      573.03      652.77      8.56 o
   8   2   3        3.85        8.18      3.16 o
   9   2   3      340.69      311.42      8.63 o
  10   2   3        0.17       -1.20      3.25 o
  11   2   3        0.84        0.00      4.02 o
  12   2   3       24.23       18.55      6.13 o
 -13   3   3       10.79       -0.66      4.57 o
 -12   3   3      216.32      231.48      9.40 o
 -11   3   3      526.25      563.21     17.51 o
 -10   3   3      809.04      831.28     17.21 o
  -9   3   3      195.91      190.96      6.10 o
  -8   3   3      123.44      115.70      3.77 o
  -7   3   3      152.23      141.52      3.09 o
  -6   3   3       58.81       65.12      1.76 o
  -5   3   3     1432.27     1625.63      9.74 o
  -4   3   3      461.32      437.49      3.84 o
  -3   3   3       72.63      110.19      2.14 o
  -2   3   3    14719.85    13471.21     76.80 o
  -1   3   3      332.04      346.02      3.37 o
   0   3   3      812.83      867.82      5.39 o
   1   3   3     1363.53     1242.11      6.53 o
   2   3   3    45096.21    43123.10    296.43 o
   3   3   3      263.58      314.08      4.42 o
   4   3   3        8.09       20.68      2.44 o
   5   3   3      401.47      488.58      3.94 o
   6   3   3        3.93        5.23      1.48 o
   7   3   3      124.70      118.23      4.48 o
   8   3   3       17.02       32.71      3.96 o
   9   3   3        1.47        1.83      3.17 o
  10   3   3        9.94       29.00      7.48 o
  11   3   3       30.93       28.83      5.11 o
  12   3   3        0.01        1.49      2.47 o
 -13   4   3       29.47       24.35      5.84 o
 -12   4   3       19.10       12.34      4.70 o
 -11   4   3      268.89      301.26     10.77 o
 -10   4   3      120.73      113.22      7.98 o
  -9   4   3      148.34      144.04      5.63 o
  -8   4   3        2.71        5.30      2.10 o
  -7   4   3       10.74        7.22      1.43 o
  -6   4   3       36.53       34.66      1.43 o
  -5   4   3       21.56       50.40      2.93 o
  -4   4   3      817.39      852.39      5.89 o
  -3   4   3     1002.93     1005.92      5.98 o
  -2   4   3     1432.34     1303.05     10.95 o
  -1   4   3       29.15       26.03      1.50 o
   0   4   3      445.41      371.27      3.44 o
   1   4   3     6170.54     5338.83     27.32 o
   2   4   3     2471.60     2413.76     11.54 o
   3   4   3      163.20      176.68      1.91 o
   4   4   3        1.33        1.79      0.74 o
   5   4   3       45.66       41.23      1.26 o
   6   4   3      253.33      292.87      3.90 o
   7   4   3      344.83      374.53      7.43 o
   8   4   3      211.07      223.05      6.37 o
   9   4   3       99.74      115.87      6.55 o
  10   4   3       46.89       55.98      5.16 o
  11   4   3       19.14       13.63      4.53 o
  12   4   3       29.39       27.72      4.90 o
 -13   5   3        4.66        5.32      5.90 o
 -12   5   3       22.02       22.50      4.76 o
 -11   5   3      504.20      530.54     13.31 o
 -10   5   3      496.61      519.94     15.65 o
  -9   5   3       23.04       34.91      4.48 o
  -8   5   3       32.01       42.90      3.62 o
  -7   5   3      307.59      281.23      3.76 o
  -6   5   3       74.13       70.74      1.75 o
  -5   5   3     1401.70     1524.64      9.34 o
  -4   5   3      963.28      921.33      5.79 o
  -3   5   3     2953.97     2711.98     14.31 o
  -2   5   3    22822.59    22012.89    135.35 o
  -1   5   3      418.64      427.84      6.85 o
   0   5   3      413.54      494.24      4.01 o
   1   5   3      246.36      261.88      2.49 o
   2   5   3     3710.68     3502.59     16.94 o
   3   5   3      552.43      568.01      3.09 o
   4   5   3        1.15        2.69      0.59 o
   5   5   3      304.56      289.18      2.88 o
   6   5   3       35.97       42.87      1.87 o
   7   5   3      118.07      106.73      4.68 o
   8   5   3       47.81       52.70      4.80 o
   9   5   3      248.62      251.56      7.06 o
  10   5   3       56.08       62.14      5.03 o
  11   5   3       19.96       23.35      5.16 o
  12   5   3      156.35      138.42     29.69 o
 -12   6   3       28.58       39.80      5.94 o
 -11   6   3      157.65      167.59      8.30 o
 -10   6   3       80.27       92.64      5.65 o
  -9   6   3       10.32       14.52      4.03 o
  -8   6   3       25.21       24.94      3.30 o
  -7   6   3        0.00        1.88      1.23 o
  -6   6   3      387.58      416.81      3.61 o
  -5   6   3       46.03       56.25      1.79 o
  -4   6   3    16576.62    17118.80    109.41 o
  -3   6   3    21401.62    19820.87    127.74 o
  -2   6   3     2904.51     3019.16     15.13 o
  -1   6   3    11529.83    10155.75     58.76 o
   0   6   3     4268.00     4234.76     21.49 o
   1   6   3      412.23      290.75      2.52 o
   2   6   3     1627.68     1660.52      8.48 o
   3   6   3     6849.87     7040.89     38.48 o
   4   6   3      745.90      743.75      4.57 o
   5   6   3     4880.24     5037.17     30.97 o
   6   6   3        0.66        4.26      1.33 o
   7   6   3       11.76       18.23      3.47 o
   8   6   3        5.61       10.64      3.35 o
   9   6   3        4.62        4.94      3.60 o
  10   6   3      303.37      324.17      9.15 o
  11   6   3       61.34       59.88      4.38 o
  12   6   3       26.47       23.31      5.95 o
 -12   7   3      211.98      197.33      8.25 o
 -11   7   3      150.37      161.09      9.00 o
 -10   7   3      201.72      225.62     16.83 o
  -9   7   3      392.43      358.80      8.50 o
  -8   7   3      105.30       94.60      5.27 o
  -7   7   3       14.97       12.05      1.72 o
  -6   7   3      484.71      506.42      4.29 o
  -5   7   3      438.38      384.18      3.64 o
  -4   7   3     1321.92     1404.30      8.41 o
  -3   7   3       29.29       47.19      1.47 o
  -2   7   3      919.92      813.76      5.11 o
  -1   7   3       88.27       89.27      1.75 o
   0   7   3     3433.27     3201.93     16.30 o
   1   7   3      689.38      632.61      3.74 o
   2   7   3       18.67       20.84      1.08 o
   3   7   3       26.07       37.01      1.33 o
   4   7   3      998.49     1064.34      6.51 o
   5   7   3      138.57      152.13      2.22 o
   6   7   3      422.08      406.58      4.37 o
   7   7   3        4.81        8.41      2.93 o
   8   7   3       49.25       46.99      5.27 o
   9   7   3      116.69      125.38      6.48 o
  10   7   3       24.23       24.68      4.61 o
  11   7   3       25.11       20.36      5.08 o
  12   7   3      289.23      269.42     18.03 o
 -12   8   3       23.54       16.39      4.59 o
 -11   8   3       61.76       54.41      6.50 o
 -10   8   3        0.56        6.87      3.73 o
  -9   8   3      205.99      200.38      7.29 o
  -8   8   3       21.39       27.82      4.40 o
  -7   8   3       37.87       34.86      2.15 o
  -6   8   3       33.16       29.51      1.59 o
  -5   8   3      209.22      197.62      2.58 o
  -4   8   3     1507.65     1524.82      8.89 o
  -3   8   3     3872.49     3773.09     20.00 o
  -2   8   3     3417.60     3472.98     17.66 o
  -1   8   3        0.95        3.01      1.13 o
   0   8   3      316.47      345.72      2.60 o
   1   8   3      551.77      505.73      3.24 o
   2   8   3      252.54      265.67      2.35 o
   3   8   3       57.38       72.70      1.22 o
   4   8   3      228.91      177.89      2.25 o
   5   8   3      237.82      252.91      2.71 o
   6   8   3       76.04       89.14      2.56 o
   7   8   3      951.25      911.99     12.70 o
   8   8   3       12.79       14.29      4.12 o
   9   8   3       13.78        8.67      3.80 o
  10   8   3      108.01      120.17      5.83 o
  11   8   3        0.68        1.92      2.84 o
  12   8   3       77.64       57.00     11.52 o
 -12   9   3       44.73       45.52      7.82 o
 -11   9   3       17.59       17.83      5.22 o
 -10   9   3      512.07      488.56     11.41 o
  -9   9   3      259.67      243.72      8.15 o
  -8   9   3        0.01        0.27      2.14 o
  -7   9   3      636.39      635.60      7.48 o
  -6   9   3     1765.34     1776.34     11.65 o
  -5   9   3     2839.62     2688.68     15.80 o
  -4   9   3     1413.51     1707.94      9.74 o
  -3   9   3     1208.63      982.21      5.81 o
  -2   9   3     3276.39     3325.66     17.00 o
  -1   9   3      495.10      432.45      3.24 o
   0   9   3      608.45      656.71      4.14 o
   1   9   3     1866.27     1801.91      8.89 o
   2   9   3      344.25      288.35      2.63 o
   3   9   3     1072.60      899.93      5.19 o
   4   9   3     2535.50     2679.38     15.75 o
   5   9   3     1063.53     1034.34      7.05 o
   6   9   3        8.06        7.05      2.23 o
   7   9   3      133.90      122.87      4.88 o
   8   9   3      353.36      335.88      8.34 o
   9   9   3      172.12      191.19      7.14 o
  10   9   3      149.98      170.34      7.56 o
  11   9   3      266.42      268.13      8.46 o
  12   9   3       59.34       66.06     40.13 o
 -12  10   3       18.64       18.14      4.78 o
 -11  10   3      509.05      535.74     15.50 o
 -10  10   3      101.41       99.03      6.87 o
  -9  10   3     1820.51     1848.92     26.96 o
  -8  10   3        6.49        7.99      2.87 o
  -7  10   3      126.66       96.60      4.06 o
  -6  10   3      199.34      194.06      2.87 o
  -5  10   3     2767.88     3337.52     19.58 o
  -4  10   3    26441.97    26770.35    193.79 o
  -3  10   3    50703.80    53871.77    408.00 o
  -2  10   3     7346.05     7801.31     49.63 o
  -1  10   3        2.53        5.28      0.76 o
   0  10   3        4.10        6.82      0.62 o
   1  10   3      817.28      690.30      4.04 o
   2  10   3      166.58      138.88      1.78 o
   3  10   3     9129.71    10021.53     56.47 o
   4  10   3       41.04       39.45      1.41 o
   5  10   3       12.15        2.24      0.95 o
   6  10   3     1554.61     1484.80     14.65 o
   7  10   3      239.16      242.13      6.36 o
   8  10   3       61.56       56.15      5.33 o
   9  10   3      241.53      273.45      8.25 o
  10  10   3       55.06       54.78      4.61 o
  11  10   3      184.46      159.34     23.84 o
 -12  11   3        2.18        2.71      4.07 o
 -11  11   3      783.04      798.55     18.65 o
 -10  11   3        0.16        1.48      4.57 o
  -9  11   3     1349.64     1410.35     24.21 o
  -8  11   3      308.29      318.26     10.19 o
  -7  11   3      800.44      731.27     12.10 o
  -6  11   3      822.04      828.40      7.88 o
  -5  11   3      192.16      204.05      2.73 o
  -4  11   3       15.76       31.20      1.29 o
  -3  11   3     2085.56     2055.57     11.67 o
  -2  11   3     4494.79     4769.48     26.64 o
  -1  11   3     1099.42     1078.41      6.85 o
   0  11   3       14.49       13.33      0.96 o
   1  11   3        2.40        3.56      0.56 o
   2  11   3      160.37      174.89      1.80 o
   3  11   3      177.62      228.18      2.10 o
   4  11   3      316.93      338.02      3.47 o
   5  11   3      443.73      478.47      4.62 o
   6  11   3      951.55      988.15     11.52 o
   7  11   3      132.98      128.68      5.18 o
   8  11   3      131.90      151.02      7.22 o
   9  11   3     1422.62     1526.04     23.32 o
  10  11   3      543.95      541.03     12.03 o
  11  11   3      887.65     1006.24     28.66 o
 -12  12   3       12.70       13.19      4.43 o
 -11  12   3        2.32        2.78      2.98 o
 -10  12   3        2.65        2.31      3.38 o
  -9  12   3        9.97        9.34      4.85 o
  -8  12   3      414.27      435.30     10.37 o
  -7  12   3      612.77      570.05     11.68 o
  -6  12   3       13.16       11.59      1.73 o
  -5  12   3      350.39      343.99      4.18 o
  -4  12   3     1236.32     1153.57      8.14 o
  -3  12   3      262.62      267.22      2.91 o
  -2  12   3       94.24      122.67      1.86 o
  -1  12   3        0.09        3.29      1.19 o
   0  12   3      610.11      598.32      4.77 o
   1  12   3     1967.63     1989.09     11.80 o
   2  12   3     3537.85     3695.37     21.61 o
   3  12   3     1140.97     1169.34      7.35 o
   4  12   3     1761.25     1827.60     11.91 o
   5  12   3      728.78      701.76      6.33 o
   6  12   3     1229.82     1144.79     13.70 o
   7  12   3       22.88       23.30      3.48 o
   8  12   3      826.50      859.61     15.21 o
   9  12   3       33.36       43.49      4.93 o
  10  12   3      427.97      424.79     10.27 o
  11  12   3        2.14        2.16      2.26 o
 -12  13   3      213.62      248.14      9.29 o
 -11  13   3      100.88       90.52      8.17 o
 -10  13   3      160.59      178.05      8.00 o
  -9  13   3        7.67        9.68      3.88 o
  -8  13   3      126.96      148.20      6.86 o
  -7  13   3     1220.85     1229.84     17.93 o
  -6  13   3     5326.05     5429.09     56.00 o
  -5  13   3     1083.91     1164.79     10.92 o
  -4  13   3     2792.45     2776.11     19.18 o
  -3  13   3       59.62       41.90      1.95 o
  -2  13   3     4183.57     4424.95     26.72 o
  -1  13   3       77.54       90.95      2.09 o
   0  13   3      149.82      134.68      2.11 o
   1  13   3     1668.91     1661.79     10.75 o
   2  13   3     7190.20     7570.59     48.58 o
   3  13   3      599.68      649.81      5.21 o
   4  13   3       11.47        4.72      1.44 o
   5  13   3     1511.49     1467.05     15.30 o
   6  13   3     1999.33     1900.61     23.97 o
   7  13   3       75.96       80.40      5.36 o
   8  13   3        4.24        4.72      2.68 o
   9  13   3       48.18       49.68      4.75 o
  10  13   3       23.30       11.14      3.87 o
  11  13   3      144.04      139.65      6.82 o
 -11  14   3      207.06      213.81     11.76 o
 -10  14   3        8.96        5.65      3.67 o
  -9  14   3       28.14       30.38      4.94 o
  -8  14   3       75.63       81.25      8.31 o
  -7  14   3       82.72       79.02      5.27 o
  -6  14   3      427.37      381.34      9.16 o
  -5  14   3     2137.25     2205.27     20.06 o
  -4  14   3      157.04      126.35      3.00 o
  -3  14   3      120.32      217.66      3.10 o
  -2  14   3     1034.80     1074.97      7.81 o
  -1  14   3        0.14        5.04      1.21 o
   0  14   3      330.22      363.40      3.85 o
   1  14   3      219.63      220.35      3.17 o
   2  14   3       51.45       66.14      1.90 o
   3  14   3      119.54      135.85      2.48 o
   4  14   3      652.35      644.58      7.18 o
   5  14   3     2485.71     2469.85     29.15 o
   6  14   3      753.50      677.56     11.42 o
   7  14   3     1833.30     1863.31     28.06 o
   8  14   3      214.12      240.67      6.87 o
   9  14   3       29.01       27.78      4.14 o
  10  14   3       51.72       49.08      4.21 o
  11  14   3        3.62        1.93      3.71 o
 -11  15   3      119.80      125.52     12.04 o
 -10  15   3        0.65        0.47      3.37 o
  -9  15   3        7.79        8.01      3.84 o
  -8  15   3      280.42      288.03      8.01 o
  -7  15   3      128.31      115.06      5.67 o
  -6  15   3       21.25       22.03      3.75 o
  -5  15   3     1430.55     1453.14     15.29 o
  -4  15   3        5.10        7.59      1.92 o
  -3  15   3      179.44      151.38      2.93 o
  -2  15   3       15.41       20.82      1.38 o
  -1  15   3      580.62      521.78      4.62 o
   0  15   3      151.77      185.33      2.95 o
   1  15   3      634.08      668.59      5.61 o
   2  15   3       42.93       55.41      1.85 o
   3  15   3      169.45      173.84      3.44 o
   4  15   3      396.73      429.11      6.75 o
   5  15   3      215.44      182.67      5.92 o
   6  15   3       10.27       10.35      3.26 o
   7  15   3      938.49     1021.43     16.62 o
   8  15   3       10.85       11.29      3.38 o
   9  15   3        6.60        3.58      3.38 o
  10  15   3      291.47      271.14      9.46 o
 -11  16   3        5.53        5.34      2.95 o
 -10  16   3       40.15       54.48      5.13 o
  -9  16   3      178.39      171.70      6.86 o
  -8  16   3       34.34       34.27      3.89 o
  -7  16   3        2.09        1.02      2.78 o
  -6  16   3      226.65      225.51      7.16 o
  -5  16   3       76.24       68.64      3.51 o
  -4  16   3      196.18      179.26      4.99 o
  -3  16   3        9.46        5.55      1.52 o
  -2  16   3      327.71      353.60      3.78 o
  -1  16   3       47.03       51.05      2.05 o
   0  16   3      279.34      262.49      3.33 o
   1  16   3        1.43        0.15      0.97 o
   2  16   3      539.70      607.06      6.05 o
   3  16   3        1.19        6.63      1.92 o
   4  16   3      401.65      369.39      8.14 o
   5  16   3       15.90       13.24      2.90 o
   6  16   3       73.23       46.83      4.68 o
   7  16   3     1076.60     1119.13     21.05 o
   8  16   3       32.60       29.51      5.04 o
   9  16   3       35.45       27.74      5.40 o
  10  16   3       10.53        6.08      3.07 o
 -11  17   3      130.64      185.12     10.33 o
 -10  17   3       12.89       12.16      3.34 o
  -9  17   3       51.19       62.58      5.50 o
  -8  17   3       34.96       28.48      4.19 o
  -7  17   3      514.95      533.09     10.12 o
  -6  17   3      816.32      790.07     12.79 o
  -5  17   3       88.38       93.40      4.02 o
  -4  17   3       90.14       87.84      3.77 o
  -3  17   3     1050.06     1125.08     11.08 o
  -2  17   3        0.11        1.66      1.60 o
  -1  17   3        6.21       12.06      1.78 o
   0  17   3        1.65       11.44      2.32 o
   1  17   3      784.67      782.07      7.34 o
   2  17   3        2.08        0.45      1.49 o
   3  17   3       45.75       47.75      4.07 o
   4  17   3      975.91      948.87     15.62 o
   5  17   3     4033.00     4105.60     51.26 o
   6  17   3       99.33       80.70      6.16 o
   7  17   3       42.07       45.59      6.08 o
   8  17   3       89.40       88.40      5.73 o
   9  17   3        1.73        2.14      3.27 o
  10  17   3       35.68       23.14      8.29 o
 -10  18   3       59.69       81.32      5.47 o
  -9  18   3        2.86        3.74      3.41 o
  -8  18   3        9.93       14.23      3.18 o
  -7  18   3       23.73       30.73      4.56 o
  -6  18   3      149.65      149.79      6.14 o
  -5  18   3      149.81      176.63      4.86 o
  -4  18   3       20.92       23.88      3.16 o
  -3  18   3        3.84        9.17      2.38 o
  -2  18   3      134.96      145.68      4.94 o
  -1  18   3     1136.43     1118.72     12.00 o
   0  18   3      847.34      837.64      9.47 o
   1  18   3      328.86      276.82      5.14 o
   2  18   3      253.14      246.91      5.15 o
   3  18   3        7.81       10.18      2.63 o
   4  18   3     1449.46     1427.17     21.17 o
   5  18   3      166.91      173.79      6.39 o
   6  18   3      550.33      578.25     11.02 o
   7  18   3       33.39       38.79      6.46 o
   8  18   3      107.30       97.75      6.90 o
   9  18   3       73.80       61.41      8.09 o
  10  18   3       13.96        8.57      4.31 o
 -10  19   3       11.66        8.75      4.01 o
  -9  19   3        4.93        4.70      4.35 o
  -8  19   3       24.02       21.69      3.54 o
  -7  19   3       80.12       75.65      4.89 o
  -6  19   3        0.22        2.29      3.12 o
  -5  19   3       12.11       15.32      4.05 o
  -4  19   3        7.54       11.47      3.06 o
  -3  19   3       51.38       46.37      3.76 o
  -2  19   3       34.50       38.31      3.40 o
  -1  19   3      712.49      723.11     10.65 o
   0  19   3       81.14       89.04      3.66 o
   1  19   3     2183.79     2190.71     21.51 o
   2  19   3      124.26      123.27      4.20 o
   3  19   3        9.19       10.12      2.58 o
   4  19   3      700.83      748.22     14.01 o
   5  19   3        4.74        8.41      3.59 o
   6  19   3      175.24      171.94      6.16 o
   7  19   3       20.38       21.66      5.04 o
   8  19   3      330.96      365.39     11.35 o
   9  19   3       16.48       13.19      4.20 o
 -10  20   3       28.02       34.68      4.92 o
  -9  20   3       71.97       70.40      4.88 o
  -8  20   3       21.37       20.71      3.53 o
  -7  20   3      146.13      154.57      7.99 o
  -6  20   3      191.40      182.25      6.54 o
  -5  20   3       29.71       14.11      4.14 o
  -4  20   3        1.03        3.18      2.37 o
  -3  20   3        3.21        1.35      2.21 o
  -2  20   3      176.40      193.63      5.37 o
  -1  20   3        8.90       17.28      3.33 o
   0  20   3        1.52        4.94      2.75 o
   1  20   3      264.88      226.25      5.47 o
   2  20   3     2366.40     2402.96     26.06 o
   3  20   3     1646.38     1669.90     21.50 o
   4  20   3        3.46        2.86      2.98 o
   5  20   3      465.66      447.12      9.65 o
   6  20   3       53.70       69.23      4.98 o
   7  20   3       14.45       13.71      4.70 o
   8  20   3       94.34       92.29      7.22 o
   9  20   3       23.67       14.63      4.90 o
  -9  21   3       20.22       16.94      3.97 o
  -8  21   3        7.18        7.69      3.26 o
  -7  21   3      273.70      232.45      6.44 o
  -6  21   3       13.77       14.08      4.38 o
  -5  21   3        2.13        0.90      2.54 o
  -4  21   3      128.32      120.61      5.45 o
  -3  21   3        9.53       16.59      3.17 o
  -2  21   3     1698.21     1768.04     20.55 o
  -1  21   3     2282.23     2288.77     25.34 o
   0  21   3      158.49      141.39      5.20 o
   1  21   3     2996.27     2966.69     31.16 o
   2  21   3      526.79      500.62      7.88 o
   3  21   3      328.37      285.59      7.40 o
   4  21   3     1232.90     1150.68     17.44 o
   5  21   3      498.46      518.42     10.72 o
   6  21   3      762.52      745.98     12.91 o
   7  21   3       40.49       42.38      4.07 o
   8  21   3       18.11       12.67      4.54 o
   9  21   3        5.98        3.37      3.57 o
  -9  22   3       59.30      102.75      5.31 o
  -8  22   3       24.98       14.40      3.23 o
  -7  22   3       34.13       37.73      3.84 o
  -6  22   3       10.35       13.29      3.78 o
  -5  22   3      450.45      382.27     10.56 o
  -4  22   3        4.80        6.42      3.17 o
  -3  22   3        6.74        5.84      2.85 o
  -2  22   3      146.79      140.62      5.17 o
  -1  22   3      774.94      791.99     12.04 o
   0  22   3      279.53      280.01      5.88 o
   1  22   3     3061.01     3197.91     36.40 o
   2  22   3      151.46      168.55      5.21 o
   3  22   3     1172.24     1115.96     23.50 o
   4  22   3       13.98       15.72      3.75 o
   5  22   3      825.99      859.68     13.15 o
   6  22   3       27.32       28.50      3.53 o
   7  22   3        0.02       -0.09      1.98 o
   8  22   3      129.39      152.15      7.63 o
  -8  23   3        2.70        3.06      2.39 o
  -7  23   3        8.99        5.77      2.44 o
  -6  23   3        3.50        3.37      3.03 o
  -5  23   3       16.32        8.57      4.04 o
  -4  23   3       42.04       43.36      4.23 o
  -3  23   3      719.01      670.75     11.22 o
  -2  23   3       32.07       38.33      4.25 o
  -1  23   3       79.89       71.00      4.61 o
   0  23   3       26.38       23.20      3.29 o
   1  23   3      114.85      108.53      4.75 o
   2  23   3      253.42      257.42      6.33 o
   3  23   3     1021.05      999.77     16.08 o
   4  23   3       62.31       67.05      4.84 o
   5  23   3      433.53      375.89      9.47 o
   6  23   3      139.23      152.45      6.01 o
   7  23   3       17.22       13.35      3.64 o
   8  23   3       46.26       26.56      4.34 o
  -8  24   3       17.03       14.62      2.95 o
  -7  24   3        3.47        4.79      2.96 o
  -6  24   3       12.03       11.57      4.08 o
  -5  24   3      100.65       92.20      6.61 o
  -4  24   3      103.07       99.13      5.89 o
  -3  24   3      963.16      979.96     14.46 o
  -2  24   3      157.67      180.16      6.35 o
  -1  24   3     1139.24     1168.18     14.99 o
   0  24   3       76.81       83.88      4.11 o
   1  24   3        2.99        6.41      2.61 o
   2  24   3       16.26       13.14      3.35 o
   3  24   3        6.93        2.44      2.74 o
   4  24   3      186.09      200.17      7.80 o
   5  24   3       57.98       51.84      4.25 o
   6  24   3       35.18       23.68      3.58 o
   7  24   3       19.06       13.42      2.68 o
  -7  25   3        6.14        2.77      2.22 o
  -6  25   3       30.88       19.34      4.04 o
  -5  25   3        7.35       12.58      3.97 o
  -4  25   3       67.93       47.33      4.34 o
  -3  25   3       18.78       21.20      3.79 o
  -2  25   3       52.13       41.47      3.82 o
  -1  25   3       51.58       55.37      3.90 o
   0  25   3       58.88       63.30      4.43 o
   1  25   3       11.41       15.12      2.92 o
   2  25   3        7.72       10.99      2.74 o
   3  25   3      734.37      759.76     13.59 o
   4  25   3       53.29       51.48      3.84 o
   5  25   3       38.92       32.01      3.54 o
   6  25   3      297.62      319.23      8.70 o
   7  25   3      108.96      135.18      7.06 o
  -7  26   3        0.01        0.40      2.33 o
  -6  26   3       40.73       30.42      3.73 o
  -5  26   3       10.41       11.62      4.55 o
  -4  26   3        5.80        5.90      2.93 o
  -3  26   3       22.02       20.99      3.21 o
  -2  26   3       96.84      101.22      4.40 o
  -1  26   3       26.86       20.66      3.12 o
   0  26   3        2.40        2.07      2.54 o
   1  26   3       80.63       92.59      4.12 o
   2  26   3       10.32        9.43      3.08 o
   3  26   3      195.24      206.54      6.91 o
   4  26   3        0.01        1.34      2.28 o
   5  26   3      121.58      137.57      5.21 o
   6  26   3       42.40       38.93      3.16 o
  -6  27   3       20.44       13.78      4.52 o
  -5  27   3       14.28       16.90      3.45 o
  -4  27   3       59.63       75.04      6.90 o
  -3  27   3        5.11        5.91      2.74 o
  -2  27   3       85.07       83.24      4.14 o
  -1  27   3       63.96       67.69      4.19 o
   0  27   3       90.18       92.53      4.83 o
   1  27   3        5.79        5.17      2.17 o
   2  27   3        2.89        2.28      2.02 o
   3  27   3       34.58       30.51      3.70 o
   4  27   3      160.43      175.76      7.37 o
   5  27   3       11.08        7.22      2.40 o
  -5  28   3       87.38       82.35      5.57 o
  -4  28   3       28.14       30.00      2.87 o
  -3  28   3       48.62       28.95      3.19 o
  -2  28   3       34.90       16.86      3.05 o
  -1  28   3       19.80       10.49      2.69 o
   0  28   3        0.85        0.42      1.87 o
   1  28   3       16.45       14.89      3.03 o
   2  28   3        0.01        0.60      1.75 o
   3  28   3       14.06       16.75      3.30 o
   4  28   3      109.08      129.06      6.83 o
   5  28   3        1.15        0.16      2.60 o
  -4  29   3      122.21      121.77      6.55 o
  -3  29   3        6.47        5.11      2.38 o
  -2  29   3        5.91        1.88      1.98 o
  -1  29   3        1.10        1.62      1.80 o
   0  29   3       27.09       17.06      2.84 o
   1  29   3        7.00        7.71      2.41 o
   2  29   3      150.22      136.13     14.61 o
   3  29   3        3.08        3.32      2.81 o
   4  29   3       16.00       14.50      3.88 o
  -3  30   3       26.92       39.38      9.05 o
  -2  30   3       31.29       15.01      3.09 o
  -1  30   3       41.89       47.54      2.90 o
   0  30   3       60.84       54.05      6.62 o
   1  30   3       26.29       17.36      3.73 o
   2  30   3        2.81        2.37      3.15 o
 -12   0   4     2915.29     3023.65     90.62 o
 -10   0   4      153.29      167.49     11.70 o
  -8   0   4        1.08        8.79      5.60 o
  -6   0   4    22116.85    24020.91    254.03 o
  -4   0   4       62.81       77.99      2.06 o
  -2   0   4    69852.23    66907.04    669.29 o
   0   0   4   134981.48   157620.17   2033.44 o
   2   0   4   106091.96   112511.47   1287.76 o
   4   0   4    11717.71    11518.08    100.60 o
   6   0   4     2980.54     3175.82     31.81 o
   8   0   4      676.60      764.57     22.87 o
  10   0   4      235.62      221.16     17.20 o
  12   0   4      203.00      208.64     28.35 o
 -13   1   4        2.64        1.05     14.91 o
 -12   1   4      149.70      375.46    133.42 o
 -11   1   4       35.90       41.78      7.10 o
 -10   1   4        1.93       -1.49      9.04 o
  -9   1   4       11.88       11.42      3.08 o
  -8   1   4      241.99      261.60      6.72 o
  -7   1   4      654.12      676.41      6.10 o
  -6   1   4      813.88      843.43      6.79 o
  -5   1   4      108.19      102.58      1.67 o
  -4   1   4     1953.49     1927.36      9.91 o
  -3   1   4      762.89      742.81      4.52 o
  -2   1   4       39.62       91.70      5.34 o
  -1   1   4     3771.55     3258.98     16.20 o
   0   1   4    47466.49    44441.51    310.16 o
   1   1   4      634.26      520.85      5.02 o
   2   1   4    55941.96    54366.73    398.49 o
   3   1   4     1995.85     2035.75     10.09 o
   4   1   4     1116.56     1139.12      7.20 o
   5   1   4     2919.36     3091.24     19.52 o
   6   1   4     5932.10     6317.65     46.44 o
   7   1   4       52.77       40.76      2.62 o
   8   1   4      377.47      428.51      9.40 o
   9   1   4        5.48        8.35      4.52 o
  10   1   4      150.73      135.19      9.39 o
  11   1   4      179.14      149.83     15.62 o
  12   1   4       49.35       46.10     16.75 o
 -13   2   4      386.52      389.04     20.27 o
 -12   2   4        2.63       -3.05      5.82 o
 -11   2   4        6.62        8.69      9.17 o
 -10   2   4        0.70       -0.46      3.31 o
  -9   2   4       35.24       32.36      3.76 o
  -8   2   4        8.00        8.53      2.92 o
  -7   2   4      150.10      156.24      2.94 o
  -6   2   4      784.93      744.10      5.77 o
  -5   2   4      121.00      105.31      3.61 o
  -4   2   4        2.49        8.20      1.03 o
  -3   2   4      455.09      442.12      3.54 o
  -2   2   4     2076.76     1859.49     10.82 o
  -1   2   4      214.78      248.32      2.81 o
   0   2   4     4514.33     4042.94     21.85 o
   1   2   4     1333.04     1287.93      8.60 o
   2   2   4       46.74       50.42      1.26 o
   3   2   4       52.43       59.14      1.23 o
   4   2   4     1288.40     1250.81      7.66 o
   5   2   4        0.06        1.94      0.83 o
   6   2   4       94.21       95.26      2.59 o
   7   2   4       30.93       33.35      2.93 o
   8   2   4      180.41      227.27      6.16 o
   9   2   4       56.98       52.29      5.21 o
  10   2   4       16.34       11.95      4.44 o
  11   2   4        4.43        4.83      3.41 o
  12   2   4       27.70       14.26      5.28 o
 -13   3   4        0.04       -6.07      6.07 o
 -12   3   4       35.21       29.02      7.82 o
 -11   3   4      286.46      315.29     56.28 o
 -10   3   4       48.15       48.33      4.57 o
  -9   3   4       10.24       10.11      3.70 o
  -8   3   4        0.04        1.25      2.09 o
  -7   3   4       71.23       52.20      2.01 o
  -6   3   4        0.16        3.88      1.20 o
  -5   3   4     6371.39     6714.20     39.71 o
  -4   3   4      105.35      163.03      2.23 o
  -3   3   4      519.95      614.30      4.47 o
  -2   3   4     3774.48     3666.42     19.62 o
  -1   3   4     6234.24     5246.42     26.95 o
   0   3   4      883.91     1002.78      6.26 o
   1   3   4     2945.64     2968.14     14.49 o
   2   3   4      415.69      448.34      2.87 o
   3   3   4      239.90      213.61      2.16 o
   4   3   4        4.01       14.11      0.91 o
   5   3   4     4156.64     4358.60     26.19 o
   6   3   4      936.29      958.32      9.35 o
   7   3   4       19.35       31.88      2.98 o
   8   3   4      559.74      567.39      9.55 o
   9   3   4       29.77       26.34      5.41 o
  10   3   4      192.94      177.34      7.79 o
  11   3   4      337.43      298.34     22.14 o
  12   3   4        5.52        5.69      9.99 o
 -13   4   4      182.36      221.46     40.27 o
 -12   4   4       12.09        9.45      4.59 o
 -11   4   4       25.13       23.64      7.80 o
 -10   4   4        0.00        1.53      3.98 o
  -9   4   4        9.59        9.06      3.73 o
  -8   4   4       56.41       52.69      3.55 o
  -7   4   4      310.76      233.94      3.50 o
  -6   4   4       10.39        5.41      1.25 o
  -5   4   4    13534.28    14649.00     94.34 o
  -4   4   4    24327.00    24699.62    166.58 o
  -3   4   4     8450.86     8789.75     49.68 o
  -2   4   4     1765.50     1664.08      9.29 o
  -1   4   4    17048.30    15693.95     89.29 o
   0   4   4     8224.23     7649.39     42.25 o
   1   4   4    33596.25    31113.72    197.21 o
   2   4   4    11997.57    11347.72     62.18 o
   3   4   4     8951.03     9388.85     52.91 o
   4   4   4     2116.47     2558.62     14.10 o
   5   4   4     2024.34     2180.09     13.69 o
   6   4   4       20.56       22.74      2.03 o
   7   4   4       22.19       29.56      2.98 o
   8   4   4        2.64        3.80      2.80 o
   9   4   4       58.79       58.64      4.67 o
  10   4   4        1.15       -0.90      3.30 o
  11   4   4      286.66      296.49     16.49 o
  12   4   4       62.84       54.39     12.93 o
 -13   5   4      102.17       81.25     22.18 o
 -12   5   4      113.53      128.98      7.06 o
 -11   5   4        3.19        9.13      5.39 o
 -10   5   4       25.40       25.75      4.35 o
  -9   5   4       37.98       46.53      4.47 o
  -8   5   4       56.14       58.76      5.33 o
  -7   5   4       26.22       24.88      1.97 o
  -6   5   4       89.77      108.61      2.37 o
  -5   5   4      523.19      445.83      3.81 o
  -4   5   4      387.58      318.14      3.16 o
  -3   5   4      550.35      524.32      3.91 o
  -2   5   4     1713.92     1726.96      9.05 o
  -1   5   4        0.09        9.06      0.74 o
   0   5   4      492.67      457.78      3.64 o
   1   5   4     3800.57     3688.56     18.23 o
   2   5   4      416.85      416.75      3.00 o
   3   5   4      447.22      428.35      3.10 o
   4   5   4     1677.51     1795.52      9.64 o
   5   5   4      670.39      725.76      5.35 o
   6   5   4        5.10       12.69      1.74 o
   7   5   4       26.24       34.65      3.23 o
   8   5   4      602.32      609.76     10.95 o
   9   5   4       65.75       64.70      4.78 o
  10   5   4       91.73       92.65      5.88 o
  11   5   4       91.64       71.52      5.37 o
  12   5   4        1.14        5.39      9.30 o
 -12   6   4       89.08      100.55      6.96 o
 -11   6   4        0.04       -0.18      3.58 o
 -10   6   4        8.52        5.96      5.42 o
  -9   6   4        0.22       42.52     42.48 o
  -8   6   4       27.85       17.16      2.70 o
  -7   6   4        1.91        2.72      1.44 o
  -6   6   4     1380.65     1483.59      9.89 o
  -5   6   4       45.08       34.52      1.61 o
  -4   6   4     3020.06     3122.24     17.03 o
  -3   6   4      541.35      573.12      4.17 o
  -2   6   4      739.85      723.94      4.74 o
  -1   6   4      135.92       83.70      1.81 o
   0   6   4     5511.92     5195.64     26.80 o
   1   6   4      251.10      281.14      2.38 o
   2   6   4     8184.41     7967.02     43.89 o
   3   6   4      747.34      820.84      7.53 o
   4   6   4      527.15      462.76      3.58 o
   5   6   4      806.69      807.83      5.78 o
   6   6   4      161.63      152.08      2.96 o
   7   6   4        0.64        2.83      2.30 o
   8   6   4       38.04       29.66      4.06 o
   9   6   4      127.64      131.02      5.68 o
  10   6   4       59.98       46.82      4.42 o
  11   6   4       65.93       59.48      4.84 o
  12   6   4       27.12       11.33     11.13 o
 -12   7   4       44.33       40.20      6.95 o
 -11   7   4        3.36        2.74      3.81 o
 -10   7   4       26.69       32.27      5.40 o
  -9   7   4      251.20      279.79      9.24 o
  -8   7   4       73.12       66.57      3.71 o
  -7   7   4     1274.46     1196.11     10.59 o
  -6   7   4     1433.30     1490.34      9.91 o
  -5   7   4     3427.46     3238.72     18.44 o
  -4   7   4      106.29      113.47      2.32 o
  -3   7   4       92.35      131.89      2.29 o
  -2   7   4      674.91      652.89      4.43 o
  -1   7   4        1.77       63.74      1.67 o
   0   7   4     1374.27     1236.38      6.72 o
   1   7   4        4.13        2.52      0.76 o
   2   7   4     4877.27     4927.75     26.09 o
   3   7   4      856.02      877.61      5.16 o
   4   7   4     2413.78     2413.11     14.44 o
   5   7   4      201.91      162.80      2.29 o
   6   7   4      225.10      211.94      3.50 o
   7   7   4      489.95      492.60      9.03 o
   8   7   4      166.61      168.02      6.06 o
   9   7   4        7.12       11.35      3.61 o
  10   7   4        4.74        4.06      3.78 o
  11   7   4      361.71      293.35     18.16 o
  12   7   4       44.21       32.81     12.90 o
 -12   8   4       29.68       19.28      4.56 o
 -11   8   4       13.68       12.67      3.61 o
 -10   8   4      581.58      546.25     11.56 o
  -9   8   4        4.20        7.54      3.44 o
  -8   8   4       32.38       44.42      4.85 o
  -7   8   4      405.16      370.79      4.40 o
  -6   8   4     1451.49     1437.83      9.16 o
  -5   8   4     1139.54     1086.27      7.25 o
  -4   8   4    20768.81    21592.90    144.39 o
  -3   8   4      336.88      397.63      8.96 o
  -2   8   4      416.53      508.07      3.68 o
  -1   8   4      488.36      534.06      4.33 o
   0   8   4      435.19      404.47      2.98 o
   1   8   4      953.83      960.21      5.12 o
   2   8   4      906.88      874.43      4.98 o
   3   8   4        2.22        2.25      0.97 o
   4   8   4     3577.19     3688.16     25.55 o
   5   8   4      722.86      860.25      6.42 o
   6   8   4       19.97       14.62      1.55 o
   7   8   4      110.81      108.51      4.72 o
   8   8   4      498.61      488.97     10.03 o
   9   8   4       78.66       82.35      6.02 o
  10   8   4     1051.44     1045.21     29.43 o
  11   8   4       57.70       53.13      4.06 o
 -12   9   4        0.48        0.21      2.87 o
 -11   9   4      266.82      249.72     10.73 o
 -10   9   4        4.92        8.29      4.14 o
  -9   9   4      171.33      142.26      7.28 o
  -8   9   4      281.03      287.94      7.80 o
  -7   9   4      779.96      716.09     10.78 o
  -6   9   4      143.44      167.75      2.43 o
  -5   9   4      420.13      380.04      3.52 o
  -4   9   4      103.02       77.68      1.79 o
  -3   9   4       74.86      100.25      1.76 o
  -2   9   4     5873.63     6188.98     34.51 o
  -1   9   4       34.79       38.87      1.46 o
   0   9   4      510.46      510.37      3.44 o
   1   9   4      121.00      113.08      1.44 o
   2   9   4      347.51      351.27      2.66 o
   3   9   4      522.69      568.40      3.87 o
   4   9   4     3022.62     3220.69     19.15 o
   5   9   4      558.52      602.94      5.04 o
   6   9   4       14.06       11.23      1.83 o
   7   9   4      126.53      139.68      5.28 o
   8   9   4      125.40      126.17      7.72 o
   9   9   4      958.31      984.90     15.77 o
  10   9   4        4.21        6.20      3.12 o
  11   9   4       42.53       38.41      4.39 o
 -12  10   4       98.55      125.12      8.15 o
 -11  10   4       78.38       73.95      5.68 o
 -10  10   4      347.03      387.37     16.06 o
  -9  10   4       12.25       13.44      4.50 o
  -8  10   4      954.41      903.51     14.57 o
  -7  10   4        6.76        2.30      2.34 o
  -6  10   4       85.83       70.80      2.15 o
  -5  10   4     3498.65     3707.69     22.72 o
  -4  10   4     1687.23     1762.72     10.60 o
  -3  10   4     1518.25     1723.84      9.68 o
  -2  10   4      550.49      546.03      4.14 o
  -1  10   4     3635.84     3738.37     21.07 o
   0  10   4     5267.68     5380.63     29.88 o
   1  10   4      422.27      413.18      3.25 o
   2  10   4      643.27      684.41      4.31 o
   3  10   4     2334.29     2604.40     14.31 o
   4  10   4      272.74      254.14      2.46 o
   5  10   4      569.15      609.95      4.89 o
   6  10   4      599.00      588.96      7.54 o
   7  10   4        6.69        5.86      3.32 o
   8  10   4      598.78      617.79     10.88 o
   9  10   4      178.83      185.19      6.64 o
  10  10   4      593.63      577.13     11.31 o
  11  10   4      236.26      236.33     14.66 o
 -12  11   4       14.17       14.58      4.47 o
 -11  11   4      234.25      232.20      9.94 o
 -10  11   4        9.37        8.93      4.75 o
  -9  11   4       99.11      112.67      8.22 o
  -8  11   4     4110.35     4127.32     49.66 o
  -7  11   4       95.79       84.10      4.02 o
  -6  11   4      261.46      220.31      3.91 o
  -5  11   4     4138.39     4193.85     27.32 o
  -4  11   4     1047.50     1090.64      7.48 o
  -3  11   4     4966.89     5335.55     31.72 o
  -2  11   4    17305.26    17796.38    117.25 o
  -1  11   4      181.31      125.82      2.01 o
   0  11   4       34.92       22.19      0.99 o
   1  11   4     1853.82     1753.29      9.84 o
   2  11   4      382.23      324.93      2.81 o
   3  11   4      634.78      705.05      4.86 o
   4  11   4     4817.78     4966.52     31.18 o
   5  11   4      342.35      357.68      3.73 o
   6  11   4      196.23      199.75      4.94 o
   7  11   4        4.61        3.28      2.98 o
   8  11   4       56.91       62.56      4.93 o
   9  11   4      394.18      389.72      9.24 o
  10  11   4       53.76       56.04      8.55 o
  11  11   4      220.84      201.16     12.23 o
 -12  12   4       22.49       21.72      4.90 o
 -11  12   4     1102.20     1151.35     21.46 o
 -10  12   4      224.56      202.16     17.56 o
  -9  12   4       47.34       50.55      6.39 o
  -8  12   4      723.95      717.97     12.42 o
  -7  12   4     3447.20     3390.80     37.86 o
  -6  12   4      279.12      275.66      4.94 o
  -5  12   4        4.65        4.23      1.31 o
  -4  12   4      388.13      313.90      3.35 o
  -3  12   4      125.52      141.88      2.36 o
  -2  12   4      302.77      310.69      2.94 o
  -1  12   4     2115.26     2262.36     14.14 o
   0  12   4     6055.87     6187.00     35.80 o
   1  12   4      401.74      435.14      3.82 o
   2  12   4      104.45      129.20      2.08 o
   3  12   4       47.74       40.71      1.53 o
   4  12   4     3982.94     4278.10     29.45 o
   5  12   4      349.14      338.06      4.22 o
   6  12   4      255.38      244.33      5.68 o
   7  12   4      168.71      167.08      6.18 o
   8  12   4      326.79      343.15      8.76 o
   9  12   4       24.07       21.81      4.65 o
  10  12   4        5.74        1.90      3.46 o
  11  12   4      268.64      297.06     31.58 o
 -12  13   4      117.34      149.81      7.40 o
 -11  13   4      274.85      294.02     11.07 o
 -10  13   4        5.03        2.74      3.54 o
  -9  13   4       15.48       16.53      4.86 o
  -8  13   4        0.29        2.70      3.15 o
  -7  13   4        0.76        5.63      3.39 o
  -6  13   4      105.92       98.56      4.09 o
  -5  13   4       24.52       22.20      2.25 o
  -4  13   4       59.77       53.46      2.04 o
  -3  13   4     1082.54     1118.18      7.93 o
  -2  13   4      525.84      476.42      5.23 o
  -1  13   4       10.03       22.99      1.54 o
   0  13   4     2469.81     2542.96     15.86 o
   1  13   4       77.01       83.13      2.29 o
   2  13   4        3.03        7.71      1.28 o
   3  13   4      331.96      333.14      4.16 o
   4  13   4      946.33      913.00      9.43 o
   5  13   4       22.27       30.79      3.00 o
   6  13   4       93.81       95.74      4.15 o
   7  13   4      279.72      287.61      7.32 o
   8  13   4      399.87      424.46     10.21 o
   9  13   4      137.41      154.02      6.84 o
  10  13   4      388.19      412.53     23.66 o
  11  13   4       12.13        4.62      3.53 o
 -11  14   4       22.76       16.00      4.18 o
 -10  14   4      143.06      169.06      7.39 o
  -9  14   4        0.58        0.37      2.26 o
  -8  14   4     1484.25     1543.73     22.66 o
  -7  14   4       88.23       74.80      5.32 o
  -6  14   4     2090.50     2030.66     21.99 o
  -5  14   4     1329.63     1347.94     13.92 o
  -4  14   4      113.39      105.72      3.01 o
  -3  14   4      173.49      203.05      2.92 o
  -2  14   4      215.31      202.08      2.92 o
  -1  14   4      545.27      540.25      4.76 o
   0  14   4      948.16     1050.13      7.58 o
   1  14   4      100.19       95.80      2.20 o
   2  14   4      712.39      750.67      6.29 o
   3  14   4      140.42      121.94      2.99 o
   4  14   4      298.96      283.77      5.22 o
   5  14   4      152.20      161.07      4.92 o
   6  14   4      575.91      559.31      9.98 o
   7  14   4       34.38       35.09      3.91 o
   8  14   4      150.82      158.22      7.56 o
   9  14   4       42.00       43.66      5.38 o
  10  14   4       10.09       11.28      3.83 o
  11  14   4       45.62       54.64      7.81 o
 -11  15   4       49.47       44.78      5.40 o
 -10  15   4       93.15      111.40      6.48 o
  -9  15   4       13.89       16.88      4.49 o
  -8  15   4      373.81      408.59     11.17 o
  -7  15   4        4.10        6.95      3.47 o
  -6  15   4       41.87       37.60      3.70 o
  -5  15   4      100.22      103.55      3.90 o
  -4  15   4     1789.95     1697.63     16.63 o
  -3  15   4      258.11      236.91      3.73 o
  -2  15   4        1.98        3.10      1.25 o
  -1  15   4        7.47       15.68      1.66 o
   0  15   4      661.44      701.29      5.78 o
   1  15   4      476.64      428.82      4.64 o
   2  15   4        3.35       20.45      2.44 o
   3  15   4     1670.01     1602.85     15.86 o
   4  15   4      704.64      642.34      9.48 o
   5  15   4     3118.46     3314.27     38.74 o
   6  15   4      218.26      211.57      6.05 o
   7  15   4       12.86       11.28      3.27 o
   8  15   4       12.43       10.13      4.02 o
   9  15   4       37.68       38.33      5.00 o
  10  15   4       54.56       51.75      4.78 o
 -11  16   4        5.20        2.66      3.07 o
 -10  16   4      216.12      258.35      9.89 o
  -9  16   4        1.58        2.45      2.86 o
  -8  16   4        2.10        1.16      2.54 o
  -7  16   4        5.00        0.97      2.76 o
  -6  16   4     1803.41     1866.62     21.08 o
  -5  16   4      375.05      303.54      6.05 o
  -4  16   4       41.13       53.63      3.38 o
  -3  16   4      144.53      113.09      3.04 o
  -2  16   4      615.84      609.07      6.40 o
  -1  16   4      120.17      127.55      2.68 o
   0  16   4       96.90      135.95      2.95 o
   1  16   4      601.36      586.55      5.64 o
   2  16   4        2.46        5.36      1.73 o
   3  16   4       25.76       21.14      2.45 o
   4  16   4     1578.71     1522.83     17.99 o
   5  16   4      172.58      151.38      5.19 o
   6  16   4      709.03      707.33     12.03 o
   7  16   4       19.28       29.88      4.05 o
   8  16   4        0.03        0.03      2.17 o
   9  16   4       44.07       45.81      5.37 o
  10  16   4      181.75      194.33     25.75 o
 -11  17   4       31.94       50.17      6.41 o
 -10  17   4        0.93       -0.18      2.62 o
  -9  17   4        5.23        5.48      3.34 o
  -8  17   4       26.68       25.43      3.89 o
  -7  17   4       38.68       23.11      4.61 o
  -6  17   4       22.39       23.12      3.53 o
  -5  17   4        3.56        4.49      2.27 o
  -4  17   4      116.56      103.10      4.42 o
  -3  17   4      580.11      547.11      6.76 o
  -2  17   4      464.76      460.91      6.33 o
  -1  17   4      268.93      276.45      4.35 o
   0  17   4        4.60        9.04      1.76 o
   1  17   4      860.44      808.48      8.61 o
   2  17   4       33.85       39.92      2.46 o
   3  17   4       91.33       87.67      3.83 o
   4  17   4        0.26        2.57      2.81 o
   5  17   4       81.56       84.75      5.56 o
   6  17   4       41.11       43.85      4.78 o
   7  17   4       10.34        7.40      3.86 o
   8  17   4       44.71       51.01      5.88 o
   9  17   4        8.45        7.00      4.70 o
  10  17   4       58.70       33.29     38.46 o
 -10  18   4        2.24        2.79      2.93 o
  -9  18   4        6.81        2.33      2.93 o
  -8  18   4       36.25       34.45      3.77 o
  -7  18   4      113.19      112.71      5.89 o
  -6  18   4       48.48       53.51      4.17 o
  -5  18   4       53.55       34.78      3.07 o
  -4  18   4      173.94      154.70      4.51 o
  -3  18   4       75.45       69.45      3.68 o
  -2  18   4       36.92       41.22      3.65 o
  -1  18   4      532.84      534.07      7.00 o
   0  18   4     1555.31     1488.72     14.89 o
   1  18   4       75.98       67.85      3.06 o
   2  18   4       91.25       98.12      3.84 o
   3  18   4     1138.37     1173.29     20.47 o
   4  18   4      109.13       97.02      5.49 o
   5  18   4      493.20      499.18     10.26 o
   6  18   4       92.98      105.56      5.96 o
   7  18   4       83.39       96.57      6.72 o
   8  18   4        3.73        3.30      4.96 o
   9  18   4        2.27        9.67      5.52 o
 -10  19   4        5.56        5.03      3.40 o
  -9  19   4       76.42       77.40      5.10 o
  -8  19   4       14.06       16.20      3.36 o
  -7  19   4       56.50       51.66      4.64 o
  -6  19   4       42.81       26.32      4.22 o
  -5  19   4      262.64      263.36      6.07 o
  -4  19   4      735.91      698.01     11.13 o
  -3  19   4        5.51       10.12      2.64 o
  -2  19   4      165.75      175.46      5.05 o
  -1  19   4       60.69       60.09      3.43 o
   0  19   4      173.61      151.29      4.89 o
   1  19   4      227.48      229.40      5.43 o
   2  19   4       41.33       41.71      3.71 o
   3  19   4     2073.02     2042.62     24.88 o
   4  19   4     1161.44     1164.64     20.03 o
   5  19   4     1614.42     1573.45     22.48 o
   6  19   4       16.64       20.20      4.05 o
   7  19   4       91.86      107.03      6.10 o
   8  19   4       17.67       11.03      4.51 o
   9  19   4        3.83        1.65      4.44 o
 -10  20   4       65.74       73.38      5.35 o
  -9  20   4       14.19       18.27      4.49 o
  -8  20   4        5.01        6.61      4.30 o
  -7  20   4      153.85      149.78      5.82 o
  -6  20   4     1220.50     1159.78     16.38 o
  -5  20   4       78.31       58.31      3.83 o
  -4  20   4       15.42        8.77      3.22 o
  -3  20   4      195.60      175.79      5.44 o
  -2  20   4       52.69       52.41      4.29 o
  -1  20   4      454.97      507.77      9.14 o
   0  20   4        0.77        3.42      2.05 o
   1  20   4      575.67      578.68      8.67 o
   2  20   4      371.81      402.26      6.79 o
   3  20   4     1090.51     1086.68     15.66 o
   4  20   4      678.20      677.63     12.80 o
   5  20   4      197.77      203.09      6.75 o
   6  20   4        5.40        5.15      3.31 o
   7  20   4        0.11        3.74      4.27 o
   8  20   4       24.24       18.46      4.92 o
   9  20   4       16.33        6.31      4.10 o
  -9  21   4       35.17       28.79      4.36 o
  -8  21   4       15.56       12.59      3.35 o
  -7  21   4        0.48       -1.28      2.50 o
  -6  21   4      121.77      119.57      5.65 o
  -5  21   4      120.26       93.18      5.04 o
  -4  21   4      150.76      147.57      6.52 o
  -3  21   4      151.03      130.64      4.99 o
  -2  21   4       17.56       27.65      3.59 o
  -1  21   4      901.64      921.74     12.82 o
   0  21   4      632.06      589.08      8.63 o
   1  21   4     1617.69     1722.60     18.96 o
   2  21   4      647.54      628.61      9.67 o
   3  21   4      223.72      261.86      8.59 o
   4  21   4       27.79       25.87      3.90 o
   5  21   4       24.86       27.57      4.57 o
   6  21   4       81.90       99.74      6.44 o
   7  21   4      629.30      653.83     14.72 o
   8  21   4      223.91      201.77      8.18 o
  -9  22   4        8.67        6.94      3.07 o
  -8  22   4        0.50       -0.61      2.22 o
  -7  22   4        7.61        6.52      2.78 o
  -6  22   4      751.10      731.06     13.89 o
  -5  22   4       97.58       77.94      4.98 o
  -4  22   4      387.93      370.30      7.99 o
  -3  22   4       24.32       28.13      3.39 o
  -2  22   4      474.83      463.14      8.79 o
  -1  22   4       62.11       68.94      4.62 o
   0  22   4      681.48      675.56     10.44 o
   1  22   4     1277.11     1253.36     19.79 o
   2  22   4     5435.21     5749.91     60.02 o
   3  22   4     1360.02     1434.54     20.23 o
   4  22   4      169.47      144.54      6.60 o
   5  22   4        9.64       12.97      3.43 o
   6  22   4       72.71       65.70      4.41 o
   7  22   4       83.73       69.49      7.22 o
   8  22   4        1.02        0.10      2.24 o
  -8  23   4       68.93       91.84      4.52 o
  -7  23   4      103.16      102.17      5.44 o
  -6  23   4       50.40       45.00      4.36 o
  -5  23   4      688.77      607.07     13.14 o
  -4  23   4      569.80      564.01     10.03 o
  -3  23   4      140.40      120.59      5.67 o
  -2  23   4     1102.09     1120.55     14.89 o
  -1  23   4       85.61       88.57      4.96 o
   0  23   4      150.56      145.49      5.47 o
   1  23   4      103.61      112.72      4.87 o
   2  23   4      260.83      236.62      5.51 o
   3  23   4      143.29      126.09      6.35 o
   4  23   4       57.33       65.17      4.65 o
   5  23   4       61.14       54.16      4.73 o
   6  23   4        1.27        0.04      2.03 o
   7  23   4        7.19        2.63      2.37 o
   8  23   4        3.43        3.13      3.97 o
  -8  24   4        1.40        2.19      2.27 o
  -7  24   4        0.49        0.66      1.68 o
  -6  24   4       29.78       22.97      4.12 o
  -5  24   4       25.15       26.16      4.32 o
  -4  24   4        0.09        1.89      2.49 o
  -3  24   4        7.19        5.73      3.01 o
  -2  24   4       33.54       38.80      3.75 o
  -1  24   4      156.42      163.76      5.11 o
   0  24   4      134.33      146.09      5.42 o
   1  24   4       77.86       67.46      3.74 o
   2  24   4       49.92       45.31      3.84 o
   3  24   4      191.38      202.62      7.59 o
   4  24   4       89.09       93.60      4.60 o
   5  24   4      151.49      169.04      6.58 o
   6  24   4       12.07       10.36      2.66 o
   7  24   4      219.77      245.88      8.19 o
  -7  25   4        1.20        0.70      2.06 o
  -6  25   4        8.69        4.20      2.87 o
  -5  25   4       46.99       43.27      5.29 o
  -4  25   4        1.58       -1.00      2.42 o
  -3  25   4       75.80       70.42      4.99 o
  -2  25   4        2.76        5.05      2.72 o
  -1  25   4      120.20      129.55      4.92 o
   0  25   4       66.73       68.58      4.28 o
   1  25   4      203.66      200.08      5.88 o
   2  25   4      257.57      257.08     13.00 o
   3  25   4        1.85        2.03      2.45 o
   4  25   4        3.25        2.38      2.67 o
   5  25   4      123.50      119.36      5.03 o
   6  25   4        0.74        0.84      2.21 o
   7  25   4       13.28        7.53      4.46 o
  -7  26   4       15.58        8.29      2.95 o
  -6  26   4       47.11       35.35      4.30 o
  -5  26   4      136.57      146.05      5.85 o
  -4  26   4       39.84       36.87      3.57 o
  -3  26   4        1.88        2.22      2.42 o
  -2  26   4        0.76        2.65      2.33 o
  -1  26   4       75.78       90.08      4.01 o
   0  26   4      274.90      274.11      6.70 o
   1  26   4      145.56      148.02      4.52 o
   2  26   4      121.99      102.27      5.49 o
   3  26   4       60.03       63.90      4.77 o
   4  26   4      234.90      244.03      7.03 o
   5  26   4       21.84       16.40      3.06 o
   6  26   4      104.86      125.88      4.81 o
  -6  27   4       12.35        7.63      2.78 o
  -5  27   4       13.90        8.06      2.98 o
  -4  27   4      186.93      174.05      5.22 o
  -3  27   4       35.28       43.12      3.73 o
  -2  27   4        0.09        2.12      2.38 o
  -1  27   4       40.01       48.79      4.13 o
   0  27   4       26.81       29.78      3.24 o
   1  27   4       44.98       38.62      3.91 o
   2  27   4      150.28      136.30      9.33 o
   3  27   4       69.93       65.51      4.56 o
   4  27   4       73.63       76.73      4.14 o
   5  27   4      313.05      292.80      9.56 o
  -5  28   4        9.62        3.31      2.54 o
  -4  28   4       38.21       37.66      5.35 o
  -3  28   4        0.85        1.71      2.35 o
  -2  28   4        0.09       -0.51      1.71 o
  -1  28   4       49.45       57.18      3.59 o
   0  28   4       37.87       42.32      3.60 o
   1  28   4       56.88       54.11      3.49 o
   2  28   4      155.93      160.45      8.19 o
   3  28   4       13.03       11.84      2.68 o
   4  28   4      290.46      298.68      7.92 o
  -4  29   4       44.08       42.83      3.75 o
  -3  29   4        8.37        8.25      2.47 o
  -2  29   4        0.07       -0.58      1.55 o
  -1  29   4       98.84       91.35      4.16 o
   0  29   4       70.60       75.67      4.81 o
   1  29   4      130.18      125.54     11.07 o
   2  29   4      127.00      137.19      6.81 o
   3  29   4       48.32       63.40      5.25 o
  -3  30   4      132.35      164.53      7.12 o
  -2  30   4        1.09        0.35      1.90 o
  -1  30   4      300.05      377.68     11.92 o
   0  30   4       13.29       13.25      3.37 o
   1  30   4        1.06        1.80      2.25 o
   2  30   4       10.57        9.83      4.70 o
 -11   0   5       35.08       23.19     35.37 o
  -9   0   5      207.59      204.45     10.57 o
  -7   0   5        0.77        6.99      2.17 o
  -5   0   5     2324.65     2251.40     16.66 o
  -3   0   5      736.83      758.82      6.06 o
  -1   0   5       27.71       41.10      1.89 o
   1   0   5      350.91      397.14     10.10 o
   3   0   5     4918.53     5421.75     39.34 o
   5   0   5     1998.85     2075.07     20.43 o
   7   0   5      319.43      293.94     10.48 o
   9   0   5      108.04       92.72      7.91 o
  11   0   5        0.05        0.39      2.83 o
 -12   1   5      113.84       94.81     35.16 o
 -11   1   5       21.73       15.23      5.00 o
 -10   1   5       38.51       41.59      4.87 o
  -9   1   5       47.95       41.90      3.90 o
  -8   1   5      300.07      339.50      8.10 o
  -7   1   5       36.28       48.68      1.92 o
  -6   1   5     3587.14     3722.95     23.91 o
  -5   1   5      441.82      487.94      3.44 o
  -4   1   5      475.50      527.37      3.59 o
  -3   1   5      908.29      808.18      4.55 o
  -2   1   5     2478.43     2211.46     10.99 o
  -1   1   5     2460.43     2253.59     11.31 o
   0   1   5    20172.66    19063.33    118.01 o
   1   1   5     7046.58     6638.99     35.84 o
   2   1   5        8.77        9.19      0.84 o
   3   1   5     9450.98     9614.47     54.61 o
   4   1   5      111.46       77.26      1.43 o
   5   1   5      244.53      237.75      2.82 o
   6   1   5     1061.63     1033.74      8.87 o
   7   1   5       95.34       84.28      3.79 o
   8   1   5      436.79      460.90      7.95 o
   9   1   5       70.64       80.07      5.25 o
  10   1   5       59.20       66.32      6.56 o
  11   1   5        1.92       -0.93      4.58 o
  12   1   5      155.26      160.97     20.08 o
 -13   2   5      114.88      123.59     32.42 o
 -12   2   5        9.33       10.70      8.38 o
 -11   2   5       93.22       53.59     34.69 o
 -10   2   5        9.61        9.31      4.86 o
  -9   2   5      108.77      126.63      6.82 o
  -8   2   5      221.08      250.42     12.88 o
  -7   2   5     1410.76     1467.24     10.83 o
  -6   2   5     9038.88    10023.34     68.70 o
  -5   2   5     2056.12     1955.53     10.71 o
  -4   2   5      162.31      155.92      2.13 o
  -3   2   5      929.91      847.57      4.72 o
  -2   2   5     2828.83     2857.34     14.09 o
  -1   2   5     2517.68     2172.83     10.80 o
   0   2   5    41066.15    41275.95    286.95 o
   1   2   5    45878.20    46512.88    330.55 o
   2   2   5    13185.68    12925.53     74.05 o
   3   2   5     2280.04     2237.51     12.04 o
   4   2   5     4044.33     4413.95     25.04 o
   5   2   5        0.50        3.55      1.13 o
   6   2   5       66.73       90.55      2.78 o
   7   2   5      764.05      722.03     10.02 o
   8   2   5       86.03       90.08      4.95 o
   9   2   5      206.32      200.45      8.38 o
  10   2   5       54.66       55.57      4.83 o
  11   2   5        0.10        0.97      3.09 o
  12   2   5       11.21        4.52     14.23 o
 -13   3   5      165.93      187.82     11.46 o
 -12   3   5        7.84        5.60      5.77 o
 -11   3   5        0.01        3.57      3.64 o
 -10   3   5      122.55      124.27      6.67 o
  -9   3   5       28.85       32.43      3.59 o
  -8   3   5       98.91      116.55      5.60 o
  -7   3   5      480.80      394.25      4.20 o
  -6   3   5      795.20      829.75      6.60 o
  -5   3   5     1284.11     1323.14      8.35 o
  -4   3   5     1815.27     1770.13      9.53 o
  -3   3   5     3622.12     3608.08     19.38 o
  -2   3   5      728.55      693.55      4.37 o
  -1   3   5     2431.25     2376.80     12.22 o
   0   3   5     3096.50     2985.54     18.44 o
   1   3   5     3131.54     3302.74     15.84 o
   2   3   5     7229.77     7232.70     39.15 o
   3   3   5     8335.87     8669.87     49.70 o
   4   3   5       22.17       16.23      0.89 o
   5   3   5        4.96       15.93      1.56 o
   6   3   5      457.15      465.35      5.39 o
   7   3   5       35.06       32.21      2.95 o
   8   3   5     1348.63     1369.43     17.46 o
   9   3   5       52.74       50.24      4.67 o
  10   3   5        9.98       13.58      3.70 o
  11   3   5       53.43       48.72      7.38 o
  12   3   5        0.85        0.41      6.90 o
 -13   4   5       21.86       17.02      5.94 o
 -12   4   5       76.22       74.07     14.34 o
 -11   4   5       29.59       36.26      6.41 o
 -10   4   5        8.41       11.07      3.64 o
  -9   4   5        0.06        0.39      2.25 o
  -8   4   5        0.07        3.85      2.40 o
  -7   4   5       85.77       91.23      2.24 o
  -6   4   5      139.65      133.93      2.41 o
  -5   4   5      264.36      234.18      2.78 o
  -4   4   5       79.50      124.15      2.93 o
  -3   4   5       41.22       42.58      1.76 o
  -2   4   5      346.01      349.06      2.99 o
  -1   4   5        0.18        5.44      1.12 o
   0   4   5     1000.11      872.71      4.92 o
   1   4   5        0.08        2.33      0.58 o
   2   4   5        0.21        3.67      0.71 o
   3   4   5        0.71       35.50      3.85 o
   4   4   5     1770.61     1891.38     10.21 o
   5   4   5      231.15      228.82      2.96 o
   6   4   5      112.59      139.27      3.09 o
   7   4   5       96.73       69.95      3.94 o
   8   4   5       28.36       30.12      3.74 o
   9   4   5       43.59       45.14      5.06 o
  10   4   5       19.33       18.69      5.48 o
  11   4   5      177.18      183.11     14.41 o
  12   4   5      126.83      124.12     14.38 o
 -13   5   5        3.92        4.40      4.77 o
 -12   5   5       27.89       34.68      5.23 o
 -11   5   5       22.27       26.23      4.51 o
 -10   5   5        6.09        9.83      4.19 o
  -9   5   5      142.79      128.60      6.21 o
  -8   5   5      297.76      312.66      6.67 o
  -7   5   5       11.27       14.68      2.15 o
  -6   5   5      214.07      213.29      2.77 o
  -5   5   5      158.01      133.00      2.31 o
  -4   5   5      504.75      568.76      4.72 o
  -3   5   5      374.72      376.32      3.59 o
  -2   5   5      777.73      543.24      3.57 o
  -1   5   5      306.98      363.90      2.94 o
   0   5   5     3496.94     3295.10     18.10 o
   1   5   5      141.11      140.76      1.33 o
   2   5   5    12121.21    11525.10     67.91 o
   3   5   5       25.67       31.99      1.31 o
   4   5   5        7.71        1.85      0.81 o
   5   5   5     1376.98     1519.64     10.17 o
   6   5   5       31.73       28.23      2.14 o
   7   5   5       72.54       62.57      3.79 o
   8   5   5      203.00      195.94      6.18 o
   9   5   5        0.20       -1.01      2.23 o
  10   5   5      309.79      340.91     18.58 o
  11   5   5      152.24      131.65     12.04 o
  12   5   5        2.25       -0.25      6.48 o
 -12   6   5       14.98       18.16      4.87 o
 -11   6   5        6.51       11.07      5.13 o
 -10   6   5      118.30      112.73      6.34 o
  -9   6   5      587.66      566.49     11.35 o
  -8   6   5      516.24      525.19      8.45 o
  -7   6   5     2647.71     2544.22     22.21 o
  -6   6   5     3986.16     4284.05     26.70 o
  -5   6   5      920.32      925.87      6.37 o
  -4   6   5    15193.90    15799.88     98.84 o
  -3   6   5      472.09      380.69      3.41 o
  -2   6   5      879.30      933.99      5.31 o
  -1   6   5     8103.74     7678.10     41.38 o
   0   6   5      252.22      324.19      2.65 o
   1   6   5     1124.61     1101.05      6.03 o
   2   6   5     3085.87     3165.29     16.86 o
   3   6   5     1529.43     1684.24      9.83 o
   4   6   5      309.40      265.14      2.62 o
   5   6   5       37.68       60.21      1.60 o
   6   6   5     1115.04     1053.78      9.86 o
   7   6   5      366.34      376.94      6.95 o
   8   6   5      109.18      116.74      5.06 o
   9   6   5      487.99      489.96      9.93 o
  10   6   5      235.10      240.29      8.64 o
  11   6   5      188.02      185.61     16.05 o
 -12   7   5        3.90        5.00      3.60 o
 -11   7   5        2.69        3.13      2.95 o
 -10   7   5      154.28      153.30      6.95 o
  -9   7   5      335.95      313.73     10.17 o
  -8   7   5       18.96       12.32      2.30 o
  -7   7   5     2218.37     2151.94     18.23 o
  -6   7   5       90.23       86.48      2.05 o
  -5   7   5      798.86      858.58      6.02 o
  -4   7   5     1163.76     1145.66      7.49 o
  -3   7   5     4334.97     4558.44     25.64 o
  -2   7   5     1209.27     1242.37      6.64 o
  -1   7   5      114.10      148.00      2.32 o
   0   7   5     1356.61     1345.78      7.65 o
   1   7   5      505.28      492.60      3.25 o
   2   7   5       32.03       44.12      2.84 o
   3   7   5      442.79      452.11      3.22 o
   4   7   5      229.89      239.13      2.30 o
   5   7   5      353.32      376.35      3.37 o
   6   7   5      199.12      219.09      4.34 o
   7   7   5       45.58       53.68      4.57 o
   8   7   5      111.36       94.75      5.01 o
   9   7   5      163.61      170.60      7.73 o
  10   7   5      326.50      318.31      9.39 o
  11   7   5      112.83       93.78     13.81 o
 -12   8   5        6.55        6.63      4.57 o
 -11   8   5      100.39       96.34      9.92 o
 -10   8   5       90.82       87.02      8.22 o
  -9   8   5        0.41        0.09      3.26 o
  -8   8   5        1.96        2.14      2.43 o
  -7   8   5       60.18       55.08      2.86 o
  -6   8   5      635.25      626.98      4.86 o
  -5   8   5        5.88       10.09      1.23 o
  -4   8   5     1441.18     1521.29      9.36 o
  -3   8   5      887.24      957.79      6.32 o
  -2   8   5       62.46       55.25      1.72 o
  -1   8   5     5410.29     5501.35     29.61 o
   0   8   5      701.75      554.01      3.84 o
   1   8   5     1000.50      955.92      5.37 o
   2   8   5        7.14       16.69      0.85 o
   3   8   5     4183.85     4140.62     23.71 o
   4   8   5       91.44      105.88      1.76 o
   5   8   5       38.73       47.74      1.61 o
   6   8   5       24.77       15.76      1.97 o
   7   8   5       21.00       13.47      2.95 o
   8   8   5        2.73        4.14      3.08 o
   9   8   5      728.57      785.17     14.96 o
  10   8   5        3.67        5.50      3.35 o
  11   8   5       68.64       43.72      3.98 o
 -12   9   5       76.28       90.09     11.40 o
 -11   9   5        9.81       15.38      3.89 o
 -10   9   5       38.07       44.16      5.33 o
  -9   9   5       15.79       12.73      5.30 o
  -8   9   5      155.86      163.30      6.13 o
  -7   9   5     4960.17     4779.16     46.64 o
  -6   9   5     4170.87     4073.58     27.79 o
  -5   9   5     3341.49     3103.38     19.08 o
  -4   9   5      233.62      250.32      2.72 o
  -3   9   5      808.15      827.44      5.83 o
  -2   9   5       90.36      127.33      1.97 o
  -1   9   5     2230.06     2173.86     12.23 o
   0   9   5       66.55       69.37      1.94 o
   1   9   5     1169.82     1200.54      6.57 o
   2   9   5     3497.81     3532.25     18.26 o
   3   9   5      407.58      530.92      4.09 o
   4   9   5      119.67       82.17      1.92 o
   5   9   5      715.56      673.84      5.30 o
   6   9   5      238.03      281.35      5.84 o
   7   9   5       18.01       13.75      3.41 o
   8   9   5      318.57      307.71      9.15 o
   9   9   5       31.94       27.91      4.98 o
  10   9   5       53.68       56.76      5.74 o
  11   9   5        0.68       -0.62      2.46 o
 -12  10   5       47.44       36.23      6.04 o
 -11  10   5        0.37        1.19      2.84 o
 -10  10   5      395.94      400.78     10.42 o
  -9  10   5     3331.74     3428.11     50.25 o
  -8  10   5     1004.83      998.37     14.33 o
  -7  10   5     1916.44     1857.90     21.58 o
  -6  10   5     1889.58     1895.08     15.32 o
  -5  10   5     1590.40     1817.01     12.32 o
  -4  10   5      229.41      182.70      2.93 o
  -3  10   5       15.32       37.57      1.80 o
  -2  10   5     2862.86     3136.85     17.61 o
  -1  10   5     2353.63     2699.93     15.24 o
   0  10   5      896.24      784.29      5.14 o
   1  10   5     1094.53      902.55      5.85 o
   2  10   5     1835.61     1942.34     10.47 o
   3  10   5     7915.51     8985.88     54.64 o
   4  10   5      165.76      210.29      2.48 o
   5  10   5       79.79      104.38      2.22 o
   6  10   5      264.42      291.49      4.86 o
   7  10   5        3.32        4.02      3.01 o
   8  10   5       11.03        9.52      3.84 o
   9  10   5      610.61      602.65     13.26 o
  10  10   5       11.49        9.57      3.99 o
  11  10   5      271.73      258.21     17.81 o
 -12  11   5       41.08       37.87      6.64 o
 -11  11   5        0.99        1.48      3.06 o
 -10  11   5       61.01       61.73      7.00 o
  -9  11   5      225.73      236.91      9.80 o
  -8  11   5      509.01      531.96     11.49 o
  -7  11   5       15.96       14.51      3.89 o
  -6  11   5       11.28       12.93      1.67 o
  -5  11   5       52.62       55.07      2.06 o
  -4  11   5        0.01        2.55      1.18 o
  -3  11   5      891.65      859.62      5.93 o
  -2  11   5     2401.65     2598.80     14.68 o
  -1  11   5     1295.67     1332.35      7.86 o
   0  11   5        8.80       22.48      1.05 o
   1  11   5        1.30        0.57      0.70 o
   2  11   5     1490.38     1520.77      9.22 o
   3  11   5      192.37      163.91      2.68 o
   4  11   5     1490.55     1586.61     10.94 o
   5  11   5     2919.86     2938.11     26.75 o
   6  11   5        6.09        5.96      2.26 o
   7  11   5      954.91      995.93     16.50 o
   8  11   5      716.05      718.15     15.07 o
   9  11   5      151.28      159.40      7.12 o
  10  11   5       20.96       20.55      4.37 o
  11  11   5        4.25        4.36      3.93 o
 -12  12   5        7.54       10.07      4.72 o
 -11  12   5       39.38       57.64     19.70 o
 -10  12   5      299.60      286.65      9.66 o
  -9  12   5      380.80      380.74     13.25 o
  -8  12   5       85.15       90.34      4.99 o
  -7  12   5     6647.17     6648.04    101.25 o
  -6  12   5       18.84       19.85      2.29 o
  -5  12   5      631.59      596.61      5.91 o
  -4  12   5     1121.21     1153.52      8.03 o
  -3  12   5      207.82      168.95      2.58 o
  -2  12   5     3621.07     3697.83     22.67 o
  -1  12   5       14.81       31.67      1.43 o
   0  12   5      251.12      267.59      3.11 o
   1  12   5      834.24      869.82      6.12 o
   2  12   5       11.63       22.11      1.48 o
   3  12   5      321.15      323.29      3.71 o
   4  12   5     1830.31     1858.47     14.00 o
   5  12   5        4.26        4.99      2.56 o
   6  12   5      923.08      974.01     12.56 o
   7  12   5      464.31      467.45     13.44 o
   8  12   5      113.63       97.36      6.67 o
   9  12   5      127.46      134.15      9.58 o
  10  12   5      716.36      786.93     60.76 o
  11  12   5      171.95      205.25     15.40 o
 -12  13   5        0.26        1.11      3.24 o
 -11  13   5       83.55       85.93      5.63 o
 -10  13   5       15.68       16.05      4.86 o
  -9  13   5       91.42       95.54      7.27 o
  -8  13   5     5854.21     5827.06     83.39 o
  -7  13   5     2674.31     2513.54     56.50 o
  -6  13   5     6630.34     6562.08     65.24 o
  -5  13   5     2610.97     2622.54     23.51 o
  -4  13   5      627.89      636.93      5.62 o
  -3  13   5       23.94       16.81      1.55 o
  -2  13   5     2498.70     2620.44     16.00 o
  -1  13   5     3019.68     3034.85     19.44 o
   0  13   5     1280.09     1351.23      9.48 o
   1  13   5      358.45      322.66      3.59 o
   2  13   5     1129.70     1107.91      8.24 o
   3  13   5       82.38       99.34      2.77 o
   4  13   5     2599.70     2480.62     21.80 o
   5  13   5      854.79      914.82     12.65 o
   6  13   5      119.79      127.33      4.63 o
   7  13   5        0.26        0.58      3.00 o
   8  13   5      395.44      394.23     11.79 o
   9  13   5      106.67      101.90      7.00 o
  10  13   5       67.87       70.07      5.31 o
 -11  14   5       74.61       82.42      5.42 o
 -10  14   5       34.12       26.52      5.71 o
  -9  14   5      127.08      122.81      7.33 o
  -8  14   5      614.59      633.95     11.55 o
  -7  14   5     1330.01     1242.62     21.52 o
  -6  14   5     1893.78     1843.57     19.60 o
  -5  14   5     2594.47     2578.54     25.91 o
  -4  14   5      905.25      847.18      8.41 o
  -3  14   5      958.99      995.65      7.56 o
  -2  14   5      108.83      103.33      2.25 o
  -1  14   5       21.68       30.70      1.77 o
   0  14   5     1845.89     1974.93     13.04 o
   1  14   5     3051.20     2901.19     18.36 o
   2  14   5        0.22        2.78      1.38 o
   3  14   5     1093.42     1077.82     11.00 o
   4  14   5        0.96        3.06      2.30 o
   5  14   5       68.33       75.99      3.81 o
   6  14   5       45.48       55.24      4.18 o
   7  14   5       12.27       14.20      3.74 o
   8  14   5       40.94       44.42      5.75 o
   9  14   5       90.35      101.86      8.27 o
  10  14   5       10.87       12.29      3.92 o
 -11  15   5        2.59        1.62      2.90 o
 -10  15   5       65.48       73.79      6.36 o
  -9  15   5       52.62       47.25      6.03 o
  -8  15   5        4.83        7.16      4.21 o
  -7  15   5      193.21      212.51      6.80 o
  -6  15   5        8.75        2.94      2.29 o
  -5  15   5      593.46      584.59      8.43 o
  -4  15   5       82.16       84.89      3.39 o
  -3  15   5      392.39      397.28      4.86 o
  -2  15   5       33.02       36.52      2.23 o
  -1  15   5      133.09      126.66      2.57 o
   0  15   5      209.74      233.26      3.39 o
   1  15   5       58.96       60.26      2.18 o
   2  15   5       13.70       13.32      1.81 o
   3  15   5       10.73       11.38      2.41 o
   4  15   5      433.34      436.02      9.77 o
   5  15   5      629.06      676.92     11.20 o
   6  15   5      172.39      191.43      6.57 o
   7  15   5       41.13       43.94      5.20 o
   8  15   5       31.93       40.87      5.92 o
   9  15   5       14.11       19.66      4.36 o
  10  15   5      228.18      217.13     16.85 o
 -11  16   5        1.05        0.03      3.33 o
 -10  16   5        0.83        0.52      2.58 o
  -9  16   5       23.47       22.12      3.81 o
  -8  16   5      136.15      137.38      6.14 o
  -7  16   5      652.72      676.55     12.00 o
  -6  16   5       14.13       16.42      3.34 o
  -5  16   5      179.75      169.32      4.89 o
  -4  16   5        1.46        5.46      2.62 o
  -3  16   5      128.73       98.70      2.62 o
  -2  16   5      265.98      265.00      4.45 o
  -1  16   5       97.67      107.52      2.74 o
   0  16   5      165.34      109.10      2.94 o
   1  16   5      493.00      476.34      6.49 o
   2  16   5      219.41      195.90      4.01 o
   3  16   5       91.88       82.80      3.87 o
   4  16   5        6.65       17.27      2.91 o
   5  16   5      767.51      817.04     12.82 o
   6  16   5        0.81       -0.34      2.21 o
   7  16   5        3.80        4.85      3.20 o
   8  16   5       29.06       32.44      4.87 o
   9  16   5        0.13       -1.06      2.81 o
  10  16   5        5.79        3.18      3.18 o
 -11  17   5      109.13      141.13      9.03 o
 -10  17   5       35.06       44.51      5.88 o
  -9  17   5      159.83      146.28      8.11 o
  -8  17   5        1.60        5.17      3.44 o
  -7  17   5      224.45      182.04      6.86 o
  -6  17   5      135.10      126.97      5.16 o
  -5  17   5      716.96      745.03      9.88 o
  -4  17   5      233.11      227.57      5.24 o
  -3  17   5       16.68        5.88      2.15 o
  -2  17   5      242.20      197.19      4.47 o
  -1  17   5       41.83       40.32      2.25 o
   0  17   5      228.63      201.04      3.65 o
   1  17   5     3018.87     2976.88     27.63 o
   2  17   5      867.31      853.03      9.53 o
   3  17   5     2493.09     2274.57     46.81 o
   4  17   5      671.35      707.43     10.19 o
   5  17   5     1155.81     1169.56     17.89 o
   6  17   5        0.80       -0.16      2.25 o
   7  17   5       30.63       28.86      4.10 o
   8  17   5        2.15        2.64      3.13 o
   9  17   5        0.42        1.23      2.75 o
  10  17   5        0.37       -1.38      7.25 o
 -10  18   5        8.23        2.25      3.54 o
  -9  18   5       29.53       26.88      3.66 o
  -8  18   5      168.94      143.99      7.09 o
  -7  18   5      123.94       92.35      4.98 o
  -6  18   5        6.61       16.60      3.30 o
  -5  18   5      173.46      131.68      5.00 o
  -4  18   5      531.49      529.30      9.03 o
  -3  18   5       76.33       80.40      3.93 o
  -2  18   5       62.22       58.03      3.10 o
  -1  18   5      199.68      206.28      4.53 o
   0  18   5      635.31      583.23      7.24 o
   1  18   5      392.03      392.37      6.14 o
   2  18   5       10.80        7.28      2.14 o
   3  18   5      478.58      448.15      9.99 o
   4  18   5      482.32      538.83     11.46 o
   5  18   5       47.29       39.09      5.77 o
   6  18   5      477.50      427.86     10.83 o
   7  18   5        0.05        1.69      4.05 o
   8  18   5       40.75       30.14      6.44 o
   9  18   5       25.61       21.62      5.24 o
 -10  19   5       28.70       15.74      3.95 o
  -9  19   5        1.28        1.28      1.98 o
  -8  19   5      169.95      160.83      7.28 o
  -7  19   5       78.07       65.04      4.26 o
  -6  19   5      216.11      210.21      7.94 o
  -5  19   5        0.01       -0.23      1.61 o
  -4  19   5        0.07       -0.19      1.83 o
  -3  19   5        0.22        0.70      1.89 o
  -2  19   5        2.59        9.75      2.89 o
  -1  19   5      745.81      716.77      9.41 o
   0  19   5       38.09       39.15      2.98 o
   1  19   5       84.02       79.32      3.86 o
   2  19   5      775.83      758.62      9.90 o
   3  19   5       71.25       73.12      4.82 o
   4  19   5     1509.85     1457.48     22.54 o
   5  19   5      275.35      262.00      7.81 o
   6  19   5      161.51      155.19     18.48 o
   7  19   5        0.39        0.97      3.35 o
   8  19   5       34.53       16.36      5.39 o
   9  19   5        6.26        2.68      3.52 o
 -10  20   5       90.84      100.64      6.30 o
  -9  20   5      103.93       92.41      6.66 o
  -8  20   5       22.98       18.31      3.60 o
  -7  20   5       20.49       17.12      3.45 o
  -6  20   5      818.93      733.09     11.83 o
  -5  20   5      183.99      143.81      5.06 o
  -4  20   5      558.23      518.07      9.61 o
  -3  20   5        1.56        1.72      2.39 o
  -2  20   5        1.21        2.31      2.44 o
  -1  20   5     1562.38     1561.02     17.56 o
   0  20   5      836.07      854.99     17.87 o
   1  20   5      226.55      244.65      6.20 o
   2  20   5      712.83      759.70     15.24 o
   3  20   5      136.60      149.79      6.52 o
   4  20   5       31.99       40.82      5.27 o
   5  20   5      370.03      339.36      8.70 o
   6  20   5        5.66       10.41      4.18 o
   7  20   5      261.60      260.70      9.17 o
   8  20   5        1.92        0.93      2.32 o
   9  20   5       28.63       18.58     13.91 o
  -9  21   5        2.30        1.37      2.04 o
  -8  21   5        7.08        5.09      2.98 o
  -7  21   5        0.14        0.99      2.19 o
  -6  21   5       92.42       84.09      4.76 o
  -5  21   5      860.97      648.02     11.67 o
  -4  21   5      171.10      133.53      5.13 o
  -3  21   5     1616.63     1513.26     18.12 o
  -2  21   5      549.81      552.56      9.15 o
  -1  21   5      421.67      411.77      7.81 o
   0  21   5      374.79      386.53      8.23 o
   1  21   5      318.60      301.70      6.11 o
   2  21   5     3367.13     3318.37     35.85 o
   3  21   5      481.48      488.02     10.68 o
   4  21   5      711.66      723.61     14.49 o
   5  21   5       54.43       62.13      5.39 o
   6  21   5        4.81        2.27      3.46 o
   7  21   5       40.02       27.69      5.90 o
   8  21   5       45.04       39.25     10.16 o
  -9  22   5        6.03        3.81      3.11 o
  -8  22   5       12.94        9.65      2.95 o
  -7  22   5       17.01        9.05      3.47 o
  -6  22   5       18.58       16.64      3.77 o
  -5  22   5       62.11       62.04      4.74 o
  -4  22   5       13.60       15.87      3.56 o
  -3  22   5      173.96      122.51      5.17 o
  -2  22   5      295.02      317.96      6.99 o
  -1  22   5      194.30      174.31      5.43 o
   0  22   5      272.42      291.53      7.29 o
   1  22   5      793.78      810.80     11.03 o
   2  22   5      394.41      396.96      7.90 o
   3  22   5      194.17      194.81      6.97 o
   4  22   5       19.83       26.27      5.09 o
   5  22   5      336.69      319.87      8.60 o
   6  22   5       12.38       10.54      4.08 o
   7  22   5       13.41        7.17      2.95 o
   8  22   5       42.43       35.56      8.53 o
  -8  23   5       96.72      122.91      4.84 o
  -7  23   5        1.84        0.81      1.86 o
  -6  23   5       81.03       77.74      5.37 o
  -5  23   5      183.72      156.67      5.27 o
  -4  23   5        2.17        6.90      3.06 o
  -3  23   5      630.95      591.90      9.54 o
  -2  23   5      169.76      179.39      5.78 o
  -1  23   5      544.23      565.61      9.59 o
   0  23   5      270.71      283.66      7.44 o
   1  23   5      316.62      300.08      8.39 o
   2  23   5      164.00      153.36      5.21 o
   3  23   5      854.80      896.61     15.70 o
   4  23   5        9.04       18.60      4.14 o
   5  23   5        0.63        1.27      2.60 o
   6  23   5        1.99        0.70      2.51 o
   7  23   5       49.29       43.91      4.51 o
  -8  24   5       16.73        8.34      3.15 o
  -7  24   5      236.66      242.45     12.14 o
  -6  24   5      138.96      125.47      5.54 o
  -5  24   5       78.74       75.08      4.34 o
  -4  24   5       84.04      112.05      4.91 o
  -3  24   5      196.58      167.20      5.73 o
  -2  24   5      104.39      109.63      5.05 o
  -1  24   5      110.90      105.14      5.10 o
   0  24   5      293.75      291.43      6.96 o
   1  24   5      103.77      103.30      4.62 o
   2  24   5      494.11      486.60     10.94 o
   3  24   5       44.46       47.63      4.66 o
   4  24   5       19.40       22.44      3.87 o
   5  24   5       80.85       90.42      4.72 o
   6  24   5       35.64       36.19      4.82 o
   7  24   5       31.86       31.84      4.96 o
  -7  25   5      232.98      213.50      9.38 o
  -6  25   5       76.38       55.72      5.04 o
  -5  25   5      721.13      713.30     17.20 o
  -4  25   5        4.36       12.62      3.02 o
  -3  25   5      551.03      518.98     11.60 o
  -2  25   5      387.76      407.43      7.60 o
  -1  25   5      148.94      136.66      5.24 o
   0  25   5        8.14       12.89      3.13 o
   1  25   5      397.03      374.39     14.58 o
   2  25   5        2.99        4.36      2.42 o
   3  25   5       33.06       35.12      4.70 o
   4  25   5       26.11       27.41      4.88 o
   5  25   5        0.75        1.02      2.87 o
   6  25   5       24.75       16.49      3.42 o
  -7  26   5        0.07        1.93      2.92 o
  -6  26   5        0.92       -0.41      2.15 o
  -5  26   5       78.15       65.80      4.18 o
  -4  26   5      433.86      428.45     16.38 o
  -3  26   5      126.53      116.80      4.55 o
  -2  26   5       15.20        9.58      2.77 o
  -1  26   5        0.00        2.21      2.87 o
   0  26   5        5.14        6.86      2.89 o
   1  26   5       91.97      100.24      4.95 o
   2  26   5      302.44      285.54     13.80 o
   3  26   5        1.00        0.59      2.37 o
   4  26   5        0.66       -0.17      2.11 o
   5  26   5       42.52       43.76      3.70 o
   6  26   5       72.11       95.59      5.31 o
  -6  27   5        4.04        1.82      2.33 o
  -5  27   5      108.33      100.70      5.47 o
  -4  27   5       42.86       40.95      4.26 o
  -3  27   5       18.63       11.86      2.61 o
  -2  27   5       38.82       38.67      2.89 o
  -1  27   5        4.66        3.41      2.44 o
   0  27   5       81.82       91.34      4.29 o
   1  27   5       15.88       11.97      2.71 o
   2  27   5      742.09      744.55     47.53 o
   3  27   5      105.59      114.49      5.37 o
   4  27   5      113.28      119.40      4.68 o
   5  27   5       41.00       47.69      4.97 o
  -5  28   5        1.87        0.54      2.34 o
  -4  28   5        0.19        0.90      1.69 o
  -3  28   5        1.75       -0.61      1.79 o
  -2  28   5        0.02       -0.02      1.38 o
  -1  28   5        0.86        3.46      2.05 o
   0  28   5      148.16      155.60      5.59 o
   1  28   5      207.34      199.92      9.03 o
   2  28   5      184.92      179.31     11.11 o
   3  28   5      178.38      206.54     16.90 o
   4  28   5       65.89       64.37      4.48 o
  -4  29   5       52.13       63.98      6.35 o
  -3  29   5        2.96        4.53      2.07 o
  -2  29   5      110.21      138.33      5.90 o
  -1  29   5        7.57        6.33      2.02 o
   0  29   5       16.86       13.38      3.07 o
   1  29   5        0.03        0.65      2.69 o
   2  29   5        6.47        8.15      4.54 o
   3  29   5       59.39       78.37      5.86 o
  -2  30   5       71.16       73.10      4.61 o
  -1  30   5        0.09        0.48      2.04 o
   0  30   5      159.50      179.30      6.43 o
   1  30   5       81.29      101.12      6.45 o
 -12   0   6       18.21        3.51      4.87 o
 -10   0   6       59.68       39.76      6.00 o
  -8   0   6     3098.58     2951.10     52.40 o
  -6   0   6       87.97       53.10      4.16 o
  -4   0   6      493.06      697.54     11.18 o
  -2   0   6    44384.95    41750.29    401.05 o
   0   0   6    58639.67    59613.54    684.93 o
   2   0   6     2506.07     2192.44     24.11 o
   4   0   6     3900.09     4631.34     41.92 o
   6   0   6      844.43      867.49     13.58 o
   8   0   6      974.40      981.92     27.01 o
  10   0   6        2.10        5.35      9.76 o
 -13   1   6        1.22        1.17      4.91 o
 -12   1   6       32.66       19.64      4.82 o
 -11   1   6       57.04       52.01     13.42 o
 -10   1   6      429.69      426.47     11.70 o
  -9   1   6      187.31      192.76      8.73 o
  -8   1   6       21.98       17.58      3.47 o
  -7   1   6      111.10      108.56      2.64 o
  -6   1   6     3700.70     3901.41     24.26 o
  -5   1   6      262.59      326.80      3.05 o
  -4   1   6     1293.68     1156.77      9.32 o
  -3   1   6     1229.69     1130.22      6.04 o
  -2   1   6       70.85       67.29      1.61 o
  -1   1   6      672.76      638.74      3.91 o
   0   1   6      292.56      252.15      2.23 o
   1   1   6     4339.50     4541.70     24.23 o
   2   1   6      113.35      105.25      1.59 o
   3   1   6      385.19      441.98      3.29 o
   4   1   6      714.55      687.50      5.14 o
   5   1   6      108.60      109.34      2.50 o
   6   1   6        3.93        8.29      1.72 o
   7   1   6       41.55       30.99      3.28 o
   8   1   6      646.53      681.14     11.83 o
   9   1   6       10.19       20.46      6.32 o
  10   1   6        0.01        4.20      6.66 o
  11   1   6      212.40      220.14     15.62 o
 -13   2   6       48.34       60.87     11.70 o
 -12   2   6       71.48       82.23     17.66 o
 -11   2   6       15.11       12.98      3.96 o
 -10   2   6        9.85        7.77      3.19 o
  -9   2   6       30.45       30.57      3.90 o
  -8   2   6       57.89       49.85      4.28 o
  -7   2   6        0.45        0.51      1.14 o
  -6   2   6        3.61        0.41      1.14 o
  -5   2   6        0.01       -0.84      0.84 o
  -4   2   6       23.64        7.66      1.26 o
  -3   2   6      770.07      743.29      4.27 o
  -2   2   6      166.51      210.81      2.10 o
  -1   2   6      256.40      243.02      2.34 o
   0   2   6        8.72       11.41      1.09 o
   1   2   6      175.74      199.43      2.04 o
   2   2   6     9333.75     9448.31     53.30 o
   3   2   6     3686.65     3871.12     20.90 o
   4   2   6     1410.40     1517.24     13.84 o
   5   2   6      323.91      346.65      3.61 o
   6   2   6      219.78      188.96      3.58 o
   7   2   6      208.03      203.13      5.00 o
   8   2   6       59.00       69.63      4.26 o
   9   2   6      173.83      188.30      7.74 o
  10   2   6        0.94        4.52      6.93 o
  11   2   6      116.86      102.05     19.06 o
 -13   3   6        0.41       -3.48      4.20 o
 -12   3   6        3.25        0.49      3.44 o
 -11   3   6      157.40      130.33     18.57 o
 -10   3   6      720.24      730.85     15.36 o
  -9   3   6       31.34       21.37      4.07 o
  -8   3   6       14.60        9.56      2.38 o
  -7   3   6       67.75       88.82      2.96 o
  -6   3   6      684.60      673.18      5.68 o
  -5   3   6        2.15       -0.88      0.88 o
  -4   3   6      127.71      145.10      2.27 o
  -3   3   6      721.38      745.58      4.68 o
  -2   3   6      133.92      147.97      1.87 o
  -1   3   6     2299.31     2298.36     12.01 o
   0   3   6    18159.21    16912.30    103.33 o
   1   3   6     1551.72     1448.58      7.82 o
   2   3   6     7740.08     8172.20     45.50 o
   3   3   6      536.90      690.71      4.51 o
   4   3   6      657.08      646.69      4.65 o
   5   3   6      772.99      778.15      6.35 o
   6   3   6      114.86      116.89      3.03 o
   7   3   6     1022.21      953.51     11.95 o
   8   3   6      327.10      323.32     10.50 o
   9   3   6      116.14      141.34      6.76 o
  10   3   6      291.22      319.34     18.39 o
  11   3   6      563.09      626.04     22.83 o
 -13   4   6        1.45       -0.26      4.84 o
 -12   4   6        1.47        1.42      4.69 o
 -11   4   6      249.29      214.33     18.63 o
 -10   4   6      150.53      167.87      6.10 o
  -9   4   6      670.77      594.09     10.00 o
  -8   4   6      106.49      117.51      4.77 o
  -7   4   6     2214.30     2265.14     18.03 o
  -6   4   6     1447.86     1369.18      9.34 o
  -5   4   6      657.29      770.64      5.58 o
  -4   4   6      118.75      133.64      2.24 o
  -3   4   6     4677.36     4764.26     25.43 o
  -2   4   6       25.21       61.48      1.50 o
  -1   4   6     3240.37     3231.06     17.21 o
   0   4   6     2788.50     2867.81     14.59 o
   1   4   6     4886.25     5010.51     25.58 o
   2   4   6     9341.38     9876.40     55.01 o
   3   4   6     1793.11     2033.86     10.92 o
   4   4   6      265.05      245.67      2.58 o
   5   4   6        4.68        4.55      1.29 o
   6   4   6       45.21       38.63      2.22 o
   7   4   6       14.88       16.24      3.29 o
   8   4   6      407.08      387.43      8.51 o
   9   4   6      139.40      132.45      9.43 o
  10   4   6      551.45      582.79     23.90 o
  11   4   6       39.90       52.50     12.19 o
 -13   5   6       36.60       41.43      7.07 o
 -12   5   6       26.36       24.18      7.80 o
 -11   5   6       84.94       89.60     10.55 o
 -10   5   6        0.04        0.61      2.45 o
  -9   5   6       39.16       38.74      4.30 o
  -8   5   6      616.71      613.14      8.69 o
  -7   5   6      288.49      285.81      4.25 o
  -6   5   6        0.61        3.83      1.17 o
  -5   5   6      496.89      440.72      3.80 o
  -4   5   6       19.57       89.14      6.10 o
  -3   5   6       74.00       76.09      1.79 o
  -2   5   6     1413.02     1376.88      7.41 o
  -1   5   6     3334.48     3198.38     17.27 o
   0   5   6     8368.13     8016.82     42.78 o
   1   5   6     9234.74     9581.99     55.42 o
   2   5   6    10873.17    11185.17     63.73 o
   3   5   6      324.25      340.30      2.90 o
   4   5   6     1707.84     2021.20     11.93 o
   5   5   6        3.96       10.25      1.34 o
   6   5   6      565.10      572.79      6.96 o
   7   5   6      686.23      771.73     11.28 o
   8   5   6       55.22       61.89      4.59 o
   9   5   6       62.58       62.42      5.83 o
  10   5   6      197.24      184.14      9.30 o
  11   5   6       54.75       45.11     10.75 o
 -12   6   6        1.67        3.01      3.41 o
 -11   6   6       59.49       66.20      5.38 o
 -10   6   6       77.42       61.85      9.15 o
  -9   6   6       20.27       11.14      2.92 o
  -8   6   6        1.77        3.99      2.15 o
  -7   6   6      133.83      120.53      3.15 o
  -6   6   6      311.50      282.37      3.24 o
  -5   6   6      215.58      227.91      2.80 o
  -4   6   6     1116.22     1034.37      6.94 o
  -3   6   6      940.66      979.08      6.36 o
  -2   6   6     1905.05     1768.83      9.23 o
  -1   6   6      771.75      710.01      4.47 o
   0   6   6       82.28      109.12      1.27 o
   1   6   6     1579.48     1552.67      7.64 o
   2   6   6      345.17      301.11      2.72 o
   3   6   6      519.99      546.77      4.01 o
   4   6   6      666.51      659.09      4.56 o
   5   6   6      407.93      415.13      5.06 o
   6   6   6       98.78       85.43      3.67 o
   7   6   6       56.06       58.92      4.28 o
   8   6   6      127.47      136.36      5.87 o
   9   6   6      105.94      118.72      7.02 o
  10   6   6       70.49       76.72      6.75 o
  11   6   6        5.67       16.61     10.19 o
 -12   7   6        0.56       -0.96      2.69 o
 -11   7   6       77.54       80.47      8.30 o
 -10   7   6        3.06        2.02      3.28 o
  -9   7   6     1218.48     1167.01     20.99 o
  -8   7   6      783.72      762.51     10.76 o
  -7   7   6     3544.12     3535.35     31.21 o
  -6   7   6      255.46      252.78      3.25 o
  -5   7   6       76.30       79.56      1.87 o
  -4   7   6      408.48      425.46      3.76 o
  -3   7   6      105.30      147.67      2.34 o
  -2   7   6      775.20      646.33      4.24 o
  -1   7   6    14806.69    14589.10     88.62 o
   0   7   6      843.51      870.05      5.02 o
   1   7   6     5187.26     5585.07     30.89 o
   2   7   6      470.29      500.66      3.68 o
   3   7   6     8422.98     9163.52     55.22 o
   4   7   6     2621.98     2699.01     15.72 o
   5   7   6       33.98       29.01      1.46 o
   6   7   6      251.87      235.00      5.17 o
   7   7   6      214.58      250.25      6.06 o
   8   7   6       50.74       58.64      5.06 o
   9   7   6      228.73      229.44     10.25 o
  10   7   6        2.87        1.94      2.48 o
  11   7   6       91.76       92.53     11.05 o
 -12   8   6        2.63       -0.12      2.19 o
 -11   8   6        3.32        2.54      3.57 o
 -10   8   6      227.94      250.98     17.95 o
  -9   8   6     2324.58     2426.96     36.63 o
  -8   8   6      827.29      765.46     11.21 o
  -7   8   6     2163.77     1977.09     17.58 o
  -6   8   6     5497.67     5849.69     39.38 o
  -5   8   6      372.75      392.19      3.76 o
  -4   8   6      671.31      776.34      5.52 o
  -3   8   6      406.33      533.10      4.18 o
  -2   8   6     1774.01     1583.10      8.76 o
  -1   8   6     4549.56     4944.25     27.12 o
   0   8   6     2736.21     2600.88     13.75 o
   1   8   6     5628.57     5897.49     34.20 o
   2   8   6     1207.81     1138.39      6.58 o
   3   8   6     3998.68     4686.22     26.51 o
   4   8   6       10.03       10.31      1.02 o
   5   8   6      238.96      270.47      3.41 o
   6   8   6      179.59      201.45      5.35 o
   7   8   6      118.35      126.64      6.09 o
   8   8   6      109.12      103.82      5.88 o
   9   8   6       33.45       32.93      4.63 o
  10   8   6       14.61       14.89      4.74 o
  11   8   6      102.74       97.20     11.38 o
 -12   9   6       79.52       92.31      8.40 o
 -11   9   6       85.97      103.53      9.81 o
 -10   9   6      399.20      428.78     12.34 o
  -9   9   6      425.34      420.92     14.68 o
  -8   9   6        8.47       13.77      3.13 o
  -7   9   6      701.18      658.11      8.74 o
  -6   9   6       47.89       74.11      2.23 o
  -5   9   6      194.24      198.70      2.95 o
  -4   9   6     5628.43     5923.89     36.94 o
  -3   9   6      197.92      216.99      3.04 o
  -2   9   6     2334.86     2406.35     13.86 o
  -1   9   6      256.46      334.96      3.26 o
   0   9   6     1248.91     1281.44      7.86 o
   1   9   6     1049.33     1049.53      6.63 o
   2   9   6      122.67      117.98      1.99 o
   3   9   6     3020.45     3143.87     18.09 o
   4   9   6     4827.47     4961.27     29.49 o
   5   9   6      766.00      794.72      7.11 o
   6   9   6       15.73       18.51      2.94 o
   7   9   6       37.64       39.45      4.37 o
   8   9   6       53.99       60.39      5.47 o
   9   9   6      310.82      321.74     13.07 o
  10   9   6      266.15      271.60      9.32 o
  11   9   6      458.87      528.72     23.29 o
 -12  10   6        1.46        1.86      2.43 o
 -11  10   6        4.60        5.88      3.44 o
 -10  10   6      482.38      476.92     13.51 o
  -9  10   6     1654.66     1684.64     25.94 o
  -8  10   6        4.86        9.86      3.03 o
  -7  10   6      391.97      354.21      6.61 o
  -6  10   6      339.27      328.48      4.37 o
  -5  10   6      235.81      250.18      3.48 o
  -4  10   6       17.38       27.75      1.57 o
  -3  10   6     5630.36     5928.99     35.80 o
  -2  10   6      122.66      119.51      1.90 o
  -1  10   6     1830.54     1911.62     11.52 o
   0  10   6     2191.20     2050.78     11.87 o
   1  10   6       36.64       47.36      2.38 o
   2  10   6       21.91       24.55      1.29 o
   3  10   6     5343.53     5565.38     34.97 o
   4  10   6       57.82       75.18      2.12 o
   5  10   6        3.06        5.13      1.64 o
   6  10   6        0.81       -0.98      2.01 o
   7  10   6       71.89       62.62      4.99 o
   8  10   6       23.56       28.84      4.27 o
   9  10   6      586.57      590.33     17.13 o
  10  10   6      151.37      203.94      8.47 o
  11  10   6      234.47      263.31     23.48 o
 -12  11   6      263.08      287.40     15.27 o
 -11  11   6       28.92       26.36      4.94 o
 -10  11   6      196.92      198.11      9.38 o
  -9  11   6      531.58      574.67     13.92 o
  -8  11   6       40.77       44.49      4.60 o
  -7  11   6     1602.59     1621.25     19.52 o
  -6  11   6     1728.59     1661.66     15.11 o
  -5  11   6       18.24       27.77      1.82 o
  -4  11   6      667.95      700.44      5.58 o
  -3  11   6     2282.04     2408.53     14.60 o
  -2  11   6      974.17     1033.38      6.68 o
  -1  11   6     2751.05     2718.33     15.68 o
   0  11   6      143.41      183.54      2.34 o
   1  11   6      386.85      398.74      3.30 o
   2  11   6     2120.70     2204.51     13.13 o
   3  11   6      155.03      160.27      2.52 o
   4  11   6       38.68       46.53      2.10 o
   5  11   6       66.78       80.84      3.70 o
   6  11   6      767.47      730.14     17.82 o
   7  11   6       25.48       23.65      4.67 o
   8  11   6       21.98       34.08      5.35 o
   9  11   6      146.71      151.54     17.38 o
  10  11   6        0.01        1.27      2.90 o
  11  11   6      112.65      149.65     17.54 o
 -12  12   6        6.15        7.09      4.64 o
 -11  12   6       34.52       32.97      5.34 o
 -10  12   6        1.55        1.43      3.32 o
  -9  12   6     1903.90     1983.65     32.15 o
  -8  12   6     1431.53     1305.65     26.37 o
  -7  12   6     4255.29     4284.93     46.77 o
  -6  12   6      501.07      442.37      6.58 o
  -5  12   6     1801.26     1762.75     14.33 o
  -4  12   6      252.22      231.33      3.09 o
  -3  12   6      761.69      832.34      6.21 o
  -2  12   6     2920.23     3121.37     20.71 o
  -1  12   6     3443.12     3790.58     24.23 o
   0  12   6      221.78      191.24      2.83 o
   1  12   6     1468.73     1442.29      9.52 o
   2  12   6     8076.96     8815.79     56.87 o
   3  12   6      814.74      851.86      7.20 o
   4  12   6        2.12        0.88      1.34 o
   5  12   6      692.14      690.45      9.79 o
   6  12   6      174.36      182.65      5.27 o
   7  12   6       58.54       61.27      6.19 o
   8  12   6        6.57       12.44      4.30 o
   9  12   6      366.59      383.74     18.21 o
  10  12   6      319.07      336.99     10.93 o
 -11  13   6       58.64       59.67      7.37 o
 -10  13   6        1.98        2.04      3.25 o
  -9  13   6      104.48      114.20      8.35 o
  -8  13   6       27.76       27.54      3.70 o
  -7  13   6      295.32      304.70      6.97 o
  -6  13   6      553.67      518.84      8.12 o
  -5  13   6      382.18      395.42      6.14 o
  -4  13   6      453.88      487.97      5.14 o
  -3  13   6      316.06      315.81      3.66 o
  -2  13   6       82.59      112.15      2.35 o
  -1  13   6      297.80      269.77      3.57 o
   0  13   6       10.01        9.64      1.42 o
   1  13   6      337.44      350.20      4.21 o
   2  13   6      156.75      173.20      2.91 o
   3  13   6      757.31      695.66      7.13 o
   4  13   6       41.34       43.64      2.98 o
   5  13   6     1246.53     1252.10     17.39 o
   6  13   6      126.92      125.24      5.06 o
   7  13   6       11.74        9.23      4.69 o
   8  13   6       12.41       20.47      5.24 o
   9  13   6       48.81       54.65      8.08 o
  10  13   6        0.03        1.27      2.42 o
 -11  14   6        0.01        1.68      4.14 o
 -10  14   6       12.55       15.04      4.74 o
  -9  14   6        0.06       -0.98      2.44 o
  -8  14   6      760.52      707.63     15.59 o
  -7  14   6      300.57      264.56      7.46 o
  -6  14   6      161.14      157.61      4.96 o
  -5  14   6      118.01      126.84      4.01 o
  -4  14   6      265.55      283.24      4.47 o
  -3  14   6       26.16       30.31      1.91 o
  -2  14   6      493.06      467.16      5.03 o
  -1  14   6      622.19      646.92      5.83 o
   0  14   6     3148.20     3174.01     21.52 o
   1  14   6       92.59       89.76      2.73 o
   2  14   6      122.97      125.60      2.91 o
   3  14   6       72.79       69.14      3.33 o
   4  14   6     2012.51     1987.70     23.87 o
   5  14   6      201.43      227.63      7.57 o
   6  14   6       87.96       73.13      4.45 o
   7  14   6      100.37       99.56      7.68 o
   8  14   6       28.31       22.74      6.97 o
   9  14   6       46.45       40.47      5.74 o
  10  14   6      130.77      136.99     29.31 o
 -11  15   6        8.61        6.73      3.75 o
 -10  15   6        0.27        1.65      3.45 o
  -9  15   6       18.24       10.13      3.47 o
  -8  15   6        3.18        6.50      3.62 o
  -7  15   6     2699.76     2528.27     31.99 o
  -6  15   6     1863.26     2030.57     21.23 o
  -5  15   6        0.90        3.74      2.78 o
  -4  15   6      470.39      480.96      6.47 o
  -3  15   6       68.08       78.45      2.48 o
  -2  15   6      106.12       78.35      2.71 o
  -1  15   6        3.51        0.71      1.19 o
   0  15   6       31.60       32.45      1.97 o
   1  15   6      779.80      803.21      9.43 o
   2  15   6      185.13      188.35      4.42 o
   3  15   6      644.05      631.39      9.38 o
   4  15   6      100.49      109.55      4.80 o
   5  15   6        4.51        9.62      3.67 o
   6  15   6       31.82       41.08      4.01 o
   7  15   6        0.14        3.17      4.56 o
   8  15   6        0.76       -0.13      3.39 o
   9  15   6       79.83       72.93      7.00 o
  10  15   6       22.72       10.96      4.06 o
 -11  16   6       18.21       13.25      3.84 o
 -10  16   6        0.79        1.68      3.46 o
  -9  16   6       33.49       19.89      4.14 o
  -8  16   6        0.04       -0.05      2.20 o
  -7  16   6       11.84        4.74      2.71 o
  -6  16   6        6.99       15.14      2.82 o
  -5  16   6      672.01      661.74      9.07 o
  -4  16   6      434.58      401.11      5.86 o
  -3  16   6       40.24       63.86      3.42 o
  -2  16   6      122.47      120.19      3.69 o
  -1  16   6      348.37      331.02      5.04 o
   0  16   6      303.19      326.60      4.54 o
   1  16   6      955.89      900.24     10.04 o
   2  16   6      717.73      738.13     15.20 o
   3  16   6       55.66       62.17      3.97 o
   4  16   6       84.73       75.20      4.04 o
   5  16   6      126.37      117.21      6.06 o
   6  16   6       36.91       43.58      4.27 o
   7  16   6       16.90       13.86      5.23 o
   8  16   6       41.00       36.26      6.04 o
   9  16   6       30.27       30.37      4.83 o
  10  16   6      219.38      274.88     22.28 o
 -11  17   6        0.43        0.65      2.86 o
 -10  17   6       25.27       15.08      4.01 o
  -9  17   6       20.34       16.38      2.88 o
  -8  17   6       21.28       28.08      3.66 o
  -7  17   6       46.75       40.79      3.74 o
  -6  17   6       61.09       58.22      3.35 o
  -5  17   6      170.48      183.33      5.46 o
  -4  17   6        1.88        8.52      2.66 o
  -3  17   6       23.96       25.87      2.67 o
  -2  17   6      364.81      391.22      6.00 o
  -1  17   6       27.23       34.28      2.73 o
   0  17   6        9.30       12.18      2.26 o
   1  17   6      319.05      279.21      5.16 o
   2  17   6      321.34      293.60      6.93 o
   3  17   6      262.87      263.26      7.63 o
   4  17   6      233.45      230.11      6.04 o
   5  17   6       10.10        4.43      3.36 o
   6  17   6      164.30      159.62     15.54 o
   7  17   6       12.01       13.38      3.68 o
   8  17   6      108.06      102.13     11.01 o
   9  17   6        8.69        5.74      3.25 o
 -10  18   6       65.21       65.73      4.74 o
  -9  18   6      218.94      217.12      6.76 o
  -8  18   6      366.40      353.57      7.87 o
  -7  18   6       48.75       35.24      4.46 o
  -6  18   6      306.68      289.60      6.02 o
  -5  18   6       37.29       20.01      2.94 o
  -4  18   6       38.35       43.59      3.95 o
  -3  18   6       71.33       73.00      3.83 o
  -2  18   6      104.50      104.29      3.87 o
  -1  18   6      131.27      146.09      3.91 o
   0  18   6     3095.12     2990.47     35.51 o
   1  18   6      116.67      119.75      4.27 o
   2  18   6        0.10       -0.04      2.55 o
   3  18   6        0.92        4.47      2.45 o
   4  18   6      273.13      268.65      7.56 o
   5  18   6       44.34       46.70      5.12 o
   6  18   6       26.57       28.19      5.04 o
   7  18   6       75.36       94.90      5.87 o
   8  18   6       38.55       41.77      6.11 o
   9  18   6        0.77        3.45      3.51 o
 -10  19   6       26.81       30.78      5.58 o
  -9  19   6      353.00      346.78     14.67 o
  -8  19   6      824.92      818.67     14.03 o
  -7  19   6      315.47      310.08      7.83 o
  -6  19   6      790.18      660.23     14.96 o
  -5  19   6      118.36       93.70      4.43 o
  -4  19   6      568.52      615.61      9.99 o
  -3  19   6        0.06        1.00      1.88 o
  -2  19   6      199.16      182.19      4.85 o
  -1  19   6       36.80       35.14      2.75 o
   0  19   6       19.00       25.22      2.91 o
   1  19   6      751.84      784.64     10.92 o
   2  19   6      803.31      800.35     11.61 o
   3  19   6     1020.82      965.92     12.89 o
   4  19   6      288.82      273.22      7.36 o
   5  19   6        2.06        3.89      2.94 o
   6  19   6      103.10       80.90      9.69 o
   7  19   6        9.03        6.17      3.49 o
   8  19   6      235.21      197.90     23.76 o
   9  19   6      102.03       89.14     52.15 o
 -10  20   6      202.10      208.56     13.96 o
  -9  20   6        0.62        0.45      1.72 o
  -8  20   6      364.60      353.43     12.55 o
  -7  20   6       88.37       65.90      4.34 o
  -6  20   6      367.46      286.19     10.36 o
  -5  20   6        5.57        0.18      1.97 o
  -4  20   6       34.46       30.86      3.33 o
  -3  20   6      134.70      119.33      4.54 o
  -2  20   6      262.52      258.75      6.34 o
  -1  20   6       54.24       53.74      4.12 o
   0  20   6      640.41      664.44      9.80 o
   1  20   6     1603.60     1630.33     20.68 o
   2  20   6      597.36      552.12     11.32 o
   3  20   6     2149.58     2209.31     39.25 o
   4  20   6        0.14        1.61      3.28 o
   5  20   6       42.63       34.31      4.31 o
   6  20   6        0.02       -0.20      2.79 o
   7  20   6       10.35       12.01      4.52 o
   8  20   6        1.27        0.96      3.46 o
  -9  21   6        9.97        4.62      2.15 o
  -8  21   6       52.87       41.72      6.41 o
  -7  21   6        1.33        4.76      2.74 o
  -6  21   6       47.85       54.10      4.89 o
  -5  21   6      196.77      185.40      5.64 o
  -4  21   6       20.20       16.82      3.90 o
  -3  21   6       21.15       19.54      3.36 o
  -2  21   6       85.68       95.75      4.45 o
  -1  21   6     1714.89     1726.36     19.23 o
   0  21   6       60.22       73.75      5.04 o
   1  21   6        4.55        9.76      2.87 o
   2  21   6      106.95       92.93      5.27 o
   3  21   6     1117.95     1209.27     24.13 o
   4  21   6      269.79      264.32      8.66 o
   5  21   6       89.38       76.39      7.75 o
   6  21   6       35.11       37.15      4.82 o
   7  21   6      266.38      246.83     11.30 o
   8  21   6       38.83       40.96     10.65 o
  -9  22   6      277.94      274.02     28.83 o
  -8  22   6      112.78      121.23      6.24 o
  -7  22   6        0.14        0.76      2.23 o
  -6  22   6        0.46        0.64      1.95 o
  -5  22   6       21.84       24.96      3.25 o
  -4  22   6      774.26      688.84     10.93 o
  -3  22   6      765.68      739.73     12.80 o
  -2  22   6      174.28      157.59      5.71 o
  -1  22   6      752.24      694.58     14.88 o
   0  22   6      880.21      924.76     13.59 o
   1  22   6     4462.97     4638.14     51.05 o
   2  22   6      357.15      346.69      8.39 o
   3  22   6     4221.11     4420.56     56.47 o
   4  22   6      679.76      703.90     13.05 o
   5  22   6      287.95      257.49      7.55 o
   6  22   6      115.77      136.01      7.36 o
   7  22   6       26.01        8.89      2.60 o
  -8  23   6       37.46       12.01      3.56 o
  -7  23   6       27.53       11.75      3.97 o
  -6  23   6       33.69       34.97      4.28 o
  -5  23   6        1.70       -0.09      2.20 o
  -4  23   6       10.62        8.69      3.26 o
  -3  23   6     1129.40      997.23     24.11 o
  -2  23   6        5.64        2.43      2.53 o
  -1  23   6      746.12      697.41     14.30 o
   0  23   6        2.23        5.94      3.23 o
   1  23   6      125.46      136.37      5.52 o
   2  23   6        0.07        2.81      2.63 o
   3  23   6       66.41       84.27      4.79 o
   4  23   6      174.75      187.32      6.93 o
   5  23   6        1.85        1.73      3.12 o
   6  23   6       19.20       12.00      3.33 o
   7  23   6       21.48       29.45      6.91 o
  -8  24   6        9.71        5.78      2.47 o
  -7  24   6        1.24        2.39      2.25 o
  -6  24   6       62.75       52.19      5.31 o
  -5  24   6      349.23      349.74     13.93 o
  -4  24   6       57.20       53.57      3.89 o
  -3  24   6      195.11      166.72      6.51 o
  -2  24   6       37.13       43.84      3.49 o
  -1  24   6      203.10      215.20      6.95 o
   0  24   6      588.96      592.95     11.29 o
   1  24   6      755.05      743.30     11.72 o
   2  24   6      887.03      900.38     27.82 o
   3  24   6     1369.80     1515.09     30.83 o
   4  24   6      180.10      186.47      6.63 o
   5  24   6      320.11      334.41     11.45 o
   6  24   6       79.56       86.16      5.72 o
  -7  25   6        7.67        3.77      3.02 o
  -6  25   6        0.06       -0.33      2.20 o
  -5  25   6       13.86       10.03      2.52 o
  -4  25   6        1.98        3.80      2.52 o
  -3  25   6       13.29       10.81      2.89 o
  -2  25   6       21.96       18.34      2.80 o
  -1  25   6        1.69        8.13      3.57 o
   0  25   6      493.93      501.18      9.60 o
   1  25   6     1064.48     1103.08     16.15 o
   2  25   6       10.13       14.13      3.09 o
   3  25   6      145.22      141.44      6.12 o
   4  25   6       69.65       66.99      4.57 o
   5  25   6      115.98      107.04      8.92 o
   6  25   6       48.82       54.88      4.68 o
  -6  26   6        9.25        8.04      3.02 o
  -5  26   6       45.67       35.59      4.92 o
  -4  26   6        9.09        7.55      2.58 o
  -3  26   6        3.66        1.31      2.29 o
  -2  26   6       17.18       13.12      3.37 o
  -1  26   6       93.25       98.60      5.12 o
   0  26   6      692.69      714.90     11.71 o
   1  26   6      138.14      127.81      8.83 o
   2  26   6      150.01      128.76      6.56 o
   3  26   6     1127.76     1228.48     18.04 o
   4  26   6      133.54      133.66      5.15 o
   5  26   6       18.49       16.25      3.00 o
  -6  27   6        2.34        6.37      3.16 o
  -5  27   6        1.39        0.27      1.96 o
  -4  27   6       37.09       21.28      3.28 o
  -3  27   6        1.29        2.85      1.96 o
  -2  27   6        2.60        2.32      2.68 o
  -1  27   6        2.90        3.65      2.68 o
   0  27   6      256.30      271.80      6.50 o
   1  27   6       71.87       69.25      4.72 o
   2  27   6      270.65      271.69     12.95 o
   3  27   6       11.31        4.98      3.05 o
   4  27   6      300.48      327.76      6.74 o
  -5  28   6       10.74        5.75      2.88 o
  -4  28   6       11.04        2.60      2.34 o
  -3  28   6       38.19       40.18      3.43 o
  -2  28   6       70.93       82.34      4.82 o
  -1  28   6       56.76       66.41      5.46 o
   0  28   6       23.73       15.53      3.41 o
   1  28   6        7.40        6.79      3.22 o
   2  28   6      233.65      247.07      9.18 o
   3  28   6       45.22       48.44      4.78 o
  -3  29   6       58.01       56.24      4.08 o
  -2  29   6       71.05       89.63      4.61 o
  -1  29   6       56.32       47.89      8.37 o
   0  29   6      143.09      143.54      5.33 o
   1  29   6       16.32       18.40      3.50 o
   2  29   6      141.12      163.55      7.32 o
  -1  30   6      235.74      306.70      8.98 o
   0  30   6       15.31       11.38      3.30 o
 -13   0   7       17.25        9.24     16.26 o
 -11   0   7        0.03       -1.15      3.38 o
  -9   0   7        0.06       -2.67      5.64 o
  -7   0   7       13.26       24.94      3.07 o
  -5   0   7      311.33      264.98      3.82 o
  -3   0   7      160.88      177.44      2.86 o
  -1   0   7     1590.95     1569.53     12.11 o
   1   0   7     1240.70     1337.48     12.15 o
   3   0   7     4776.16     4833.54     41.55 o
   5   0   7       46.79       70.59      2.74 o
   7   0   7     2003.93     2070.25     42.69 o
   9   0   7       88.00       85.25      8.27 o
  11   0   7       61.04       42.27     14.62 o
 -13   1   7        0.74        1.54      9.66 o
 -12   1   7       23.41       17.84      4.60 o
 -11   1   7      249.84      248.52     11.10 o
 -10   1   7      453.79      410.05      9.17 o
  -9   1   7      552.46      547.95     10.56 o
  -8   1   7       31.60       27.30      2.73 o
  -7   1   7      170.20      164.69      3.88 o
  -6   1   7     1174.00     1284.27      9.06 o
  -5   1   7      570.26      587.29      4.22 o
  -4   1   7     1185.88     1198.34      6.69 o
  -3   1   7      137.05      142.58      1.86 o
  -2   1   7     1049.06      887.51      4.82 o
  -1   1   7     1437.45     1172.16      7.02 o
   0   1   7       36.97       72.97      2.01 o
   1   1   7     3144.65     2919.79     15.70 o
   2   1   7    21869.99    20984.96    135.07 o
   3   1   7      335.32      378.74      3.32 o
   4   1   7     3172.64     3066.00     18.74 o
   5   1   7        0.10        2.44      1.33 o
   6   1   7      839.95      893.51     15.52 o
   7   1   7        1.00        3.87      4.39 o
   8   1   7      722.78      744.25     13.18 o
   9   1   7        8.17       10.49      6.49 o
  10   1   7      118.42      113.29     11.36 o
  11   1   7       28.20       33.72     12.14 o
 -13   2   7       41.49       42.47      6.01 o
 -12   2   7       66.08       50.20      8.41 o
 -11   2   7      187.03      129.44     18.93 o
 -10   2   7       29.64       16.31      3.86 o
  -9   2   7      854.62      899.76     13.58 o
  -8   2   7     2317.49     2212.07     23.09 o
  -7   2   7       51.57       37.24      2.42 o
  -6   2   7        1.58        3.12      1.33 o
  -5   2   7      272.54      213.38      2.61 o
  -4   2   7     7277.00     8186.13     45.26 o
  -3   2   7       43.60       74.88      1.44 o
  -2   2   7       11.01       14.60      1.05 o
  -1   2   7       60.70       64.50      2.00 o
   0   2   7     2845.34     2738.42     14.25 o
   1   2   7    15020.40    15636.49     98.95 o
   2   2   7      794.73      828.51      4.82 o
   3   2   7     2586.53     2459.65     13.50 o
   4   2   7     2143.03     2136.83     13.33 o
   5   2   7      415.72      452.64      5.22 o
   6   2   7      217.38      220.20      4.66 o
   7   2   7      147.77      115.51      7.28 o
   8   2   7       42.19       42.55      4.54 o
   9   2   7       37.13       30.74      7.30 o
  10   2   7       43.80       34.77      8.82 o
  11   2   7       12.22       14.68     10.50 o
 -13   3   7        0.31       -2.79      3.93 o
 -12   3   7        8.20        4.81      5.39 o
 -11   3   7       81.83       64.32      7.41 o
 -10   3   7      179.88      166.83      5.96 o
  -9   3   7      149.82      118.37      5.42 o
  -8   3   7      399.21      411.58      7.42 o
  -7   3   7      321.27      327.66      4.45 o
  -6   3   7      295.23      314.16      3.59 o
  -5   3   7      392.24      422.95      3.49 o
  -4   3   7     1331.41     1438.56      8.54 o
  -3   3   7      196.25      210.09      2.38 o
  -2   3   7     1094.44     1174.01      6.24 o
  -1   3   7       43.27       29.34      1.45 o
   0   3   7       49.61       74.15      1.59 o
   1   3   7      605.72      550.73      3.70 o
   2   3   7       70.89       58.43      1.00 o
   3   3   7      929.37      915.49      5.31 o
   4   3   7     1372.64     1317.82      8.81 o
   5   3   7        5.16        3.38      1.55 o
   6   3   7       57.84       40.05      3.12 o
   7   3   7       32.94       30.26      3.78 o
   8   3   7       74.34       72.66      8.52 o
   9   3   7        2.51        2.15      4.87 o
  10   3   7       57.59       45.79     10.39 o
  11   3   7       92.99       78.74     14.33 o
 -13   4   7        0.01        0.73      3.22 o
 -12   4   7        2.70       -0.10      2.32 o
 -11   4   7      131.35      144.38     15.65 o
 -10   4   7        0.92        0.29      2.13 o
  -9   4   7      190.68      186.97      6.03 o
  -8   4   7        0.20        0.64      1.78 o
  -7   4   7        0.21        1.46      1.43 o
  -6   4   7      117.26      113.67      2.68 o
  -5   4   7      320.56      293.77      3.11 o
  -4   4   7      519.90      445.36      3.85 o
  -3   4   7     1046.82      997.83      6.08 o
  -2   4   7       33.06       22.68      1.19 o
  -1   4   7     1741.73     1769.67      9.42 o
   0   4   7       46.83       59.55      1.47 o
   1   4   7      200.34      167.01      1.99 o
   2   4   7      229.55      238.61      2.04 o
   3   4   7        0.02        0.50      0.64 o
   4   4   7      176.29      181.56      2.85 o
   5   4   7       15.51       18.70      1.84 o
   6   4   7      100.79      113.54      4.34 o
   7   4   7      414.86      452.26      9.26 o
   8   4   7       11.60       14.46      4.77 o
   9   4   7       69.27       72.18      9.73 o
  10   4   7       26.74       17.66      9.16 o
  11   4   7       38.31       29.52      9.56 o
 -12   5   7        7.54        3.42      2.76 o
 -11   5   7      101.88       74.18      9.40 o
 -10   5   7      368.10      350.66     24.27 o
  -9   5   7      466.58      423.55      7.92 o
  -8   5   7      462.98      477.53      8.18 o
  -7   5   7     1531.52     1580.78     14.23 o
  -6   5   7      407.38      449.60      4.52 o
  -5   5   7       99.32      126.23      2.26 o
  -4   5   7       23.34       25.32      1.44 o
  -3   5   7      474.24      432.80      3.65 o
  -2   5   7     1311.08     1382.34      7.59 o
  -1   5   7      401.22      335.25      2.79 o
   0   5   7      522.96      534.67      3.58 o
   1   5   7      704.46      769.85      7.46 o
   2   5   7      530.76      678.35      4.65 o
   3   5   7      116.98      106.01      1.74 o
   4   5   7       31.35       36.49      1.79 o
   5   5   7      307.43      299.31      4.16 o
   6   5   7      119.40      105.97      3.99 o
   7   5   7      299.31      288.53      7.58 o
   8   5   7       47.89       60.35      5.03 o
   9   5   7       11.48       20.45      6.91 o
  10   5   7        0.17        3.07      6.57 o
  11   5   7        0.68        6.40      7.27 o
 -12   6   7       17.49       12.26      4.93 o
 -11   6   7      133.26      152.58     13.27 o
 -10   6   7      148.56      162.96     12.72 o
  -9   6   7      301.14      282.68      8.23 o
  -8   6   7      964.98      923.74     13.25 o
  -7   6   7      853.37      883.31      9.23 o
  -6   6   7        4.92        3.24      1.29 o
  -5   6   7     1508.47     1357.50      9.02 o
  -4   6   7     1066.26      948.98      6.38 o
  -3   6   7     5101.06     5035.86     27.75 o
  -2   6   7     1411.54     1517.83      8.21 o
  -1   6   7     2457.33     2470.18     13.33 o
   0   6   7       48.08       31.14      1.00 o
   1   6   7    16336.86    17050.22    103.67 o
   2   6   7     1522.35     1679.67      9.63 o
   3   6   7      441.29      516.90      3.79 o
   4   6   7      595.24      567.61      5.61 o
   5   6   7       37.75       40.98      2.38 o
   6   6   7       73.05       65.12      3.55 o
   7   6   7       69.90       78.96      4.26 o
   8   6   7      187.43      181.22      7.17 o
   9   6   7      190.34      191.50     14.13 o
  10   6   7      114.81      130.10     10.39 o
  11   6   7       13.31       10.80      8.16 o
 -12   7   7        1.36        1.28      3.03 o
 -11   7   7       64.06       54.46      9.80 o
 -10   7   7       33.57       29.73      5.43 o
  -9   7   7       65.59       71.94      4.46 o
  -8   7   7      559.35      557.90      9.78 o
  -7   7   7      599.36      580.03      7.75 o
  -6   7   7     1008.33      976.73      7.54 o
  -5   7   7      359.88      373.39      3.56 o
  -4   7   7      452.63      437.06      3.57 o
  -3   7   7      332.96      396.45      3.38 o
  -2   7   7      436.68      495.42      3.83 o
  -1   7   7       27.89       33.07      1.39 o
   0   7   7      330.51      257.04      1.99 o
   1   7   7      672.30      725.38      7.12 o
   2   7   7      938.73      876.48      5.51 o
   3   7   7     2356.76     2425.96     14.56 o
   4   7   7        0.43        0.90      0.93 o
   5   7   7      178.92      178.51      3.10 o
   6   7   7      577.60      652.92      9.47 o
   7   7   7        1.36        5.18      2.61 o
   8   7   7      501.20      457.10     14.72 o
   9   7   7       26.35       23.19      6.16 o
  10   7   7       78.59       81.64      9.84 o
  11   7   7      178.22      192.62     14.14 o
 -12   8   7       17.84       14.14      4.25 o
 -11   8   7       23.54       25.25      4.81 o
 -10   8   7       77.17       93.90      8.75 o
  -9   8   7      542.77      535.29     10.23 o
  -8   8   7      372.71      370.87      7.27 o
  -7   8   7       31.19       35.65      3.14 o
  -6   8   7       33.55       37.56      2.20 o
  -5   8   7      150.10      145.22      2.61 o
  -4   8   7      643.32      726.34      5.37 o
  -3   8   7     3086.32     3311.52     19.26 o
  -2   8   7      262.35      266.54      2.77 o
  -1   8   7       32.36       41.02      2.61 o
   0   8   7       39.76       74.39      2.64 o
   1   8   7       17.89       38.57      1.13 o
   2   8   7      140.34       99.42      1.55 o
   3   8   7     2663.90     3041.15     18.32 o
   4   8   7      298.12      323.02      3.33 o
   5   8   7       28.83       28.72      1.96 o
   6   8   7      142.39      127.24      4.85 o
   7   8   7      162.84      170.67      5.83 o
   8   8   7       65.03       66.80      4.81 o
   9   8   7       11.91       11.41      4.68 o
  10   8   7        5.28        3.78      5.49 o
  11   8   7       34.57       27.08     10.42 o
 -12   9   7       94.75       91.97     10.27 o
 -11   9   7       92.21       81.95      8.21 o
 -10   9   7      240.67      253.19      9.90 o
  -9   9   7      293.11      279.25      7.79 o
  -8   9   7        4.63        5.93      2.61 o
  -7   9   7      185.12      186.39      5.19 o
  -6   9   7      412.64      357.26      4.51 o
  -5   9   7      431.44      427.77      4.03 o
  -4   9   7        1.80        2.35      1.23 o
  -3   9   7      647.74      734.96      5.34 o
  -2   9   7      215.73      213.19      2.47 o
  -1   9   7     1995.46     2198.12     12.23 o
   0   9   7     5571.45     5778.47     32.39 o
   1   9   7     7349.85     8274.14     51.70 o
   2   9   7     1621.48     1736.44     10.75 o
   3   9   7       93.19      115.27      2.26 o
   4   9   7     3527.82     3649.24     33.30 o
   5   9   7      624.13      683.24      9.56 o
   6   9   7      107.82       86.54      4.79 o
   7   9   7       10.98       16.33      3.50 o
   8   9   7      114.71      108.21      6.16 o
   9   9   7      464.37      472.34     13.28 o
  10   9   7      160.91      161.59      8.70 o
  11   9   7       34.13       14.87      9.15 o
 -12  10   7       20.25       19.96      4.30 o
 -11  10   7      132.97      115.90      6.32 o
 -10  10   7        0.08        4.42      4.23 o
  -9  10   7     6313.41     6491.59     76.78 o
  -8  10   7       73.27       79.70      4.32 o
  -7  10   7      378.59      323.84      6.38 o
  -6  10   7      175.37      136.03      3.53 o
  -5  10   7      829.35      857.66      6.88 o
  -4  10   7       46.70       65.40      1.77 o
  -3  10   7     3464.81     3919.83     23.51 o
  -2  10   7     3534.66     3423.31     21.21 o
  -1  10   7     3026.79     3425.94     20.20 o
   0  10   7      317.58      420.15      3.69 o
   1  10   7      233.30      243.51      2.86 o
   2  10   7     2787.40     3202.21     19.31 o
   3  10   7     3878.76     3857.92     25.98 o
   4  10   7     1963.86     1961.74     15.78 o
   5  10   7      458.20      450.21      8.13 o
   6  10   7      191.60      174.05      5.82 o
   7  10   7      178.09      177.49      7.14 o
   8  10   7        3.63        3.31      3.18 o
   9  10   7      361.45      410.23     14.92 o
  10  10   7      165.41      179.94     10.04 o
 -12  11   7        0.02        1.22      2.33 o
 -11  11   7      108.90      100.97      5.88 o
 -10  11   7       81.45       82.19      7.70 o
  -9  11   7      568.44      522.52     12.37 o
  -8  11   7     1090.31     1063.48     16.09 o
  -7  11   7       65.19       45.86      3.00 o
  -6  11   7      653.20      665.64      8.28 o
  -5  11   7      144.32      136.44      2.77 o
  -4  11   7        1.06        4.61      1.20 o
  -3  11   7     2964.81     3117.52     18.56 o
  -2  11   7      186.38      185.25      2.46 o
  -1  11   7     2321.89     2459.05     15.41 o
   0  11   7      443.32      382.24      3.60 o
   1  11   7      955.61     1039.21      7.62 o
   2  11   7      336.36      383.33      3.72 o
   3  11   7       12.71       12.56      1.62 o
   4  11   7      118.80      127.33      3.47 o
   5  11   7      551.38      561.64      8.47 o
   6  11   7       76.07       86.65      5.09 o
   7  11   7        1.32        1.94      3.36 o
   8  11   7      168.13      175.44     15.22 o
   9  11   7        0.55        3.50      3.15 o
  10  11   7      179.12      197.55      9.63 o
 -12  12   7       11.16       11.74      5.22 o
 -11  12   7       26.31       14.84      3.79 o
 -10  12   7       31.79       40.41      5.54 o
  -9  12   7      814.12      844.40     16.59 o
  -8  12   7       10.62       10.57      3.20 o
  -7  12   7     1444.20     1350.35     14.96 o
  -6  12   7     1133.71     1116.34     11.68 o
  -5  12   7      285.79      290.39      4.51 o
  -4  12   7       12.58        7.17      1.36 o
  -3  12   7      605.95      700.13      5.72 o
  -2  12   7       28.60       39.07      1.73 o
  -1  12   7     4063.19     4239.37     27.31 o
   0  12   7      527.45      611.74      5.37 o
   1  12   7      109.95       92.27      2.40 o
   2  12   7       36.10       45.87      2.09 o
   3  12   7      237.48      274.14      4.02 o
   4  12   7      155.58      133.90      3.64 o
   5  12   7      819.70      807.34     13.59 o
   6  12   7      434.13      492.80     11.71 o
   7  12   7      166.01      165.38     15.67 o
   8  12   7        1.18        4.11      4.18 o
   9  12   7       14.59        9.72      5.21 o
  10  12   7      241.55      235.91      9.26 o
 -11  13   7       22.71       13.59      3.28 o
 -10  13   7      224.82      253.34     10.03 o
  -9  13   7        0.00        1.40      3.33 o
  -8  13   7     1037.16      986.45     15.82 o
  -7  13   7      929.82      791.99     13.50 o
  -6  13   7      205.94      189.56      4.51 o
  -5  13   7     1254.73     1131.93     16.76 o
  -4  13   7      180.16      179.25      3.46 o
  -3  13   7        4.81       21.48      1.81 o
  -2  13   7       18.19       23.23      1.88 o
  -1  13   7       24.10       28.30      1.62 o
   0  13   7     3205.41     3306.43     23.92 o
   1  13   7     1230.26     1162.60      9.96 o
   2  13   7      733.85      816.48      8.45 o
   3  13   7      724.22      736.14      8.77 o
   4  13   7      396.04      363.77      7.18 o
   5  13   7       34.21       33.36      3.17 o
   6  13   7        0.49        0.74      2.82 o
   7  13   7      256.26      272.48     11.41 o
   8  13   7      759.32      748.77     42.81 o
   9  13   7       53.52       65.42      5.88 o
  10  13   7       19.34        7.86      5.09 o
 -11  14   7       63.96       75.00      5.80 o
 -10  14   7       55.19       66.88      5.54 o
  -9  14   7      148.46      144.61      6.38 o
  -8  14   7       17.22       14.76      3.18 o
  -7  14   7       35.12       36.18      4.08 o
  -6  14   7      375.40      324.61      6.20 o
  -5  14   7      243.14      172.62      4.31 o
  -4  14   7      196.87      194.82      3.64 o
  -3  14   7        0.24        3.37      1.54 o
  -2  14   7      447.43      513.60      5.86 o
  -1  14   7       75.46       92.79      2.27 o
   0  14   7        4.12       14.35      1.73 o
   1  14   7      385.89      370.56      5.37 o
   2  14   7       44.96       41.96      3.23 o
   3  14   7       51.82       57.12      3.45 o
   4  14   7        0.00        0.90      2.03 o
   5  14   7      124.16      124.93      5.61 o
   6  14   7      212.37      205.94      8.83 o
   7  14   7        3.31        3.93      4.24 o
   8  14   7      114.92      128.99     14.32 o
   9  14   7      278.31      343.80     12.71 o
  10  14   7        2.49        2.77      5.25 o
 -11  15   7        2.88        3.56      3.25 o
 -10  15   7        1.81       -3.48      4.08 o
  -9  15   7        4.48        5.96      3.23 o
  -8  15   7      108.74       96.84      4.55 o
  -7  15   7      297.28      316.61      6.99 o
  -6  15   7       93.96       90.52      4.13 o
  -5  15   7        0.19        5.78      2.23 o
  -4  15   7      669.79      673.82      8.34 o
  -3  15   7      241.85      214.50      4.52 o
  -2  15   7       23.86       38.12      2.50 o
  -1  15   7      312.94      325.59      4.71 o
   0  15   7      369.80      365.70      5.96 o
   1  15   7       12.82        9.56      2.79 o
   2  15   7        3.37        7.90      2.60 o
   3  15   7       82.82       99.13      4.75 o
   4  15   7       35.26       38.32      3.54 o
   5  15   7       37.39       43.62      4.74 o
   6  15   7      287.31      270.44      8.29 o
   7  15   7        0.78        4.35      4.52 o
   8  15   7        3.41        3.13      3.76 o
   9  15   7       89.04       88.49     10.38 o
 -11  16   7       24.38       24.54      5.62 o
 -10  16   7      135.88      143.64      8.88 o
  -9  16   7       49.05       47.89      4.31 o
  -8  16   7      497.67      450.48     11.19 o
  -7  16   7      297.15      290.30      6.98 o
  -6  16   7      193.35      203.84      5.34 o
  -5  16   7        9.17        4.68      2.28 o
  -4  16   7       12.34       13.27      2.66 o
  -3  16   7       41.20       48.38      3.06 o
  -2  16   7      345.78      317.58      5.14 o
  -1  16   7       27.39       27.56      2.64 o
   0  16   7       98.93       99.31      3.81 o
   1  16   7       16.15       14.60      2.66 o
   2  16   7       83.67       82.48      4.20 o
   3  16   7       93.70       92.08      4.30 o
   4  16   7        9.57        8.64      2.71 o
   5  16   7       68.07       70.44      4.38 o
   6  16   7       68.14       61.35      4.57 o
   7  16   7      269.22      263.98      9.66 o
   8  16   7        6.24       12.64      4.20 o
   9  16   7        2.49        2.10      3.26 o
 -10  17   7      124.70      168.46      8.06 o
  -9  17   7     1372.47     1368.23     20.92 o
  -8  17   7      374.61      286.84      9.52 o
  -7  17   7      650.60      552.90     10.04 o
  -6  17   7      656.38      585.83      8.54 o
  -5  17   7      413.95      398.25      7.17 o
  -4  17   7      499.38      504.81      7.83 o
  -3  17   7       25.27       38.53      2.89 o
  -2  17   7      236.31      210.42      4.76 o
  -1  17   7       16.39       20.20      2.57 o
   0  17   7        1.04        1.77      2.29 o
   1  17   7      627.71      561.65      8.36 o
   2  17   7       12.21       15.45      2.98 o
   3  17   7       24.91       20.37      2.93 o
   4  17   7       34.35       29.97      3.44 o
   5  17   7       13.86       12.56      4.02 o
   6  17   7        2.64        1.50      2.70 o
   7  17   7        0.45        6.08      5.88 o
   8  17   7      100.15       90.99     12.96 o
   9  17   7        0.67        3.69      3.30 o
 -10  18   7        4.45       11.60      3.60 o
  -9  18   7       26.94       30.19      4.14 o
  -8  18   7       58.66       61.64      4.76 o
  -7  18   7      870.88      801.63     12.54 o
  -6  18   7      608.47      573.84      8.26 o
  -5  18   7       13.44       12.57      2.90 o
  -4  18   7        1.30        3.29      2.38 o
  -3  18   7        0.00        0.42      1.53 o
  -2  18   7        0.00        0.56      1.57 o
  -1  18   7      330.77      336.93      6.54 o
   0  18   7       10.71       10.93      2.86 o
   1  18   7      278.15      282.65      6.01 o
   2  18   7        3.22        7.05      2.89 o
   3  18   7     2237.65     2194.90     25.94 o
   4  18   7       69.94       75.58      4.14 o
   5  18   7       29.91       31.17      6.57 o
   6  18   7       64.02       58.85      4.22 o
   7  18   7        6.62        7.79      3.91 o
   8  18   7       87.57       74.16      7.77 o
   9  18   7      127.51      163.33     26.23 o
 -10  19   7      110.65      117.46     10.27 o
  -9  19   7       19.02       12.04      2.74 o
  -8  19   7       39.41       35.59      4.30 o
  -7  19   7       26.17       29.73      2.94 o
  -6  19   7        6.62       10.37      2.56 o
  -5  19   7      891.48      809.89     11.27 o
  -4  19   7       65.50       87.61      4.30 o
  -3  19   7       40.84       42.34      3.61 o
  -2  19   7       96.90      112.80      4.31 o
  -1  19   7       11.50       14.13      3.07 o
   0  19   7     3557.97     3563.08     38.05 o
   1  19   7     1481.85     1431.18     16.14 o
   2  19   7      721.70      699.60     11.05 o
   3  19   7      196.79      169.94      5.68 o
   4  19   7      384.02      407.65      9.39 o
   5  19   7      128.99      112.98     11.74 o
   6  19   7      235.19      206.35     10.96 o
   7  19   7       17.99       16.44      3.78 o
   8  19   7       75.46       44.14      7.62 o
  -9  20   7      369.26      371.13      8.82 o
  -8  20   7       73.10       57.85      4.15 o
  -7  20   7       13.89       12.20      2.59 o
  -6  20   7      259.38      219.18      7.44 o
  -5  20   7       93.54       88.99      5.12 o
  -4  20   7      449.12      411.89     10.43 o
  -3  20   7        1.01        1.93      2.07 o
  -2  20   7       79.99       93.51      4.31 o
  -1  20   7       22.40       27.59      3.32 o
   0  20   7     2204.96     2210.76     27.68 o
   1  20   7      671.19      638.58      8.97 o
   2  20   7      100.27      107.23      5.41 o
   3  20   7      784.80      728.78     18.90 o
   4  20   7       27.06       28.14      4.35 o
   5  20   7       34.97       36.80      4.92 o
   6  20   7        5.77        1.95      3.11 o
   7  20   7       87.78       84.50      7.28 o
   8  20   7       10.98        4.92      3.27 o
  -9  21   7      104.61      124.33      7.09 o
  -8  21   7        4.89        5.29      2.28 o
  -7  21   7        8.00        1.36      2.15 o
  -6  21   7      128.67      106.60      5.74 o
  -5  21   7      758.55      637.20     15.19 o
  -4  21   7      311.36      301.50      8.38 o
  -3  21   7        4.33        3.69      2.62 o
  -2  21   7     2286.87     2276.98     27.78 o
  -1  21   7      505.21      520.46     10.86 o
   0  21   7       87.73       94.09      5.23 o
   1  21   7     5553.02     5862.30     65.14 o
   2  21   7      216.08      230.69      7.23 o
   3  21   7      212.25      227.70      7.89 o
   4  21   7      888.86      879.48     15.80 o
   5  21   7      138.81      140.08      7.29 o
   6  21   7       26.82       13.02      3.46 o
   7  21   7       44.07       34.24      5.98 o
   8  21   7       37.17       44.80     32.28 o
  -9  22   7        2.50        0.73      6.34 o
  -8  22   7       20.49       23.80      3.80 o
  -7  22   7        3.07        2.56      2.68 o
  -6  22   7        1.12        2.32      2.08 o
  -5  22   7      114.57       89.79      4.76 o
  -4  22   7       23.98       32.08      3.82 o
  -3  22   7       68.77       45.46      3.87 o
  -2  22   7      203.60      181.07      5.79 o
  -1  22   7        1.20        3.40      2.72 o
   0  22   7       69.92       76.33      4.92 o
   1  22   7     1118.71     1186.84     20.66 o
   2  22   7       83.93       96.42      5.42 o
   3  22   7     2270.19     2430.74     31.38 o
   4  22   7       70.95       86.59      5.56 o
   5  22   7      235.90      216.60      7.52 o
   6  22   7        0.75       -0.30      2.97 o
   7  22   7        4.38        0.88      3.10 o
  -8  23   7       19.06        9.95      3.38 o
  -7  23   7        5.48        3.01      2.47 o
  -6  23   7        0.74        2.10      2.02 o
  -5  23   7      206.07      200.43      7.09 o
  -4  23   7       61.34       55.46      4.08 o
  -3  23   7      288.29      278.09      7.35 o
  -2  23   7        1.79        1.73      2.95 o
  -1  23   7      280.62      283.37      7.49 o
   0  23   7        1.40        0.49      1.86 o
   1  23   7       77.09       98.65      5.14 o
   2  23   7      301.32      292.87      7.29 o
   3  23   7       16.76       17.27      3.38 o
   4  23   7      596.15      642.61     12.03 o
   5  23   7       19.54       14.87      3.55 o
   6  23   7       44.46       44.50      5.76 o
   7  23   7       10.71        3.06      5.22 o
  -8  24   7       10.95        7.28      3.14 o
  -7  24   7       46.48       30.45      6.13 o
  -6  24   7        0.55        0.10      1.78 o
  -5  24   7        0.67        1.02      2.09 o
  -4  24   7       90.15       76.86      4.62 o
  -3  24   7        7.94       15.94      3.99 o
  -2  24   7       98.34       93.10      6.12 o
  -1  24   7      167.04      182.62      8.78 o
   0  24   7      286.66      291.65      7.39 o
   1  24   7       99.00      112.03      5.47 o
   2  24   7        2.54        5.51      3.11 o
   3  24   7     1701.53     1791.48     24.96 o
   4  24   7       90.31       99.72      5.49 o
   5  24   7        1.54        3.50      2.33 o
   6  24   7       65.10       61.16      5.16 o
  -7  25   7        7.82        2.78      3.43 o
  -6  25   7       61.27       73.00      5.34 o
  -5  25   7       66.28       62.42      3.97 o
  -4  25   7       37.64       38.40      4.39 o
  -3  25   7       16.28        8.95      3.12 o
  -2  25   7       16.75       16.01      3.68 o
  -1  25   7      246.59      236.41      6.63 o
   0  25   7        8.35        9.90      3.15 o
   1  25   7      643.22      617.96     12.20 o
   2  25   7      552.90      591.97     15.72 o
   3  25   7      218.87      221.63      6.69 o
   4  25   7       72.02       71.44      4.46 o
   5  25   7      167.47      161.19     13.74 o
  -6  26   7       92.40       98.50      5.43 o
  -5  26   7        5.10        3.47      1.73 o
  -4  26   7       13.14       13.40      3.20 o
  -3  26   7        8.69        8.11      2.82 o
  -2  26   7        1.63        3.39      3.13 o
  -1  26   7      200.04      207.06      6.92 o
   0  26   7      450.96      496.08      9.22 o
   1  26   7       26.80       36.63      4.34 o
   2  26   7      172.63      167.81      5.90 o
   3  26   7        9.00        8.24      2.91 o
   4  26   7       98.70      105.32      5.18 o
   5  26   7        0.01       -0.46      2.07 o
  -5  27   7        0.13        1.23      2.48 o
  -4  27   7       21.96       11.23      2.64 o
  -3  27   7        6.13        6.17      3.26 o
  -2  27   7        1.46        2.17      2.53 o
  -1  27   7        0.01        2.65      2.67 o
   0  27   7      111.77      111.35      5.63 o
   1  27   7      182.89      178.74      6.98 o
   2  27   7        0.19        1.33      1.69 o
   3  27   7        0.28        1.36      1.90 o
   4  27   7       23.66       20.76      3.15 o
  -4  28   7       17.65       13.77      2.50 o
  -3  28   7       38.19       55.84      3.99 o
  -2  28   7       21.60       11.90      3.47 o
  -1  28   7      443.16      491.73     10.46 o
   0  28   7       49.53       58.03      4.87 o
   1  28   7        0.72        1.78      2.25 o
   2  28   7      556.21      635.14     18.51 o
   3  28   7       90.24       79.87      5.70 o
  -3  29   7        0.17       -0.03      1.94 o
  -2  29   7       68.93       88.64      4.84 o
  -1  29   7        7.28        6.97      2.84 o
   0  29   7      441.43      451.89     14.42 o
   1  29   7        0.09       -0.10      2.35 o
 -12   0   8     1051.34     1111.73     33.06 o
 -10   0   8      205.63      150.16     17.43 o
  -8   0   8     2034.63     2101.43     29.93 o
  -6   0   8       25.38       88.12      3.95 o
  -4   0   8    13406.74    13940.56    111.80 o
  -2   0   8     6001.74     6073.75     55.08 o
   0   0   8     6883.59     6972.58     58.95 o
   2   0   8      932.57     1060.51      9.49 o
   4   0   8      102.36      118.14      3.85 o
   6   0   8      742.34      771.56     19.82 o
   8   0   8      941.10      976.17     35.19 o
  10   0   8      681.02      737.51     38.16 o
 -13   1   8       54.51       36.98      7.90 o
 -12   1   8       23.48       24.18      5.02 o
 -11   1   8       60.79       58.87      8.57 o
 -10   1   8       33.29       44.14      4.95 o
  -9   1   8       21.06       26.15      3.95 o
  -8   1   8      251.76      245.13      5.95 o
  -7   1   8       54.09       49.59      3.10 o
  -6   1   8      667.26      669.98      5.54 o
  -5   1   8       23.97       18.30      1.27 o
  -4   1   8     1974.72     2138.56     11.33 o
  -3   1   8       16.47       23.98      1.23 o
  -2   1   8      722.33      659.95      4.09 o
  -1   1   8     4833.52     4792.41     25.91 o
   0   1   8    25072.26    24582.41    172.64 o
   1   1   8      104.57       74.60      1.86 o
   2   1   8    15718.36    15313.43    104.28 o
   3   1   8     2094.75     2106.90     14.65 o
   4   1   8    11628.58    12767.37    100.56 o
   5   1   8      177.92      168.50      4.49 o
   6   1   8      529.97      552.62     12.06 o
   7   1   8        1.94        4.13      5.52 o
   8   1   8      349.64      353.34      9.40 o
   9   1   8      180.85      218.68      8.85 o
  10   1   8      332.67      299.58     14.01 o
  11   1   8       13.17        4.87      7.43 o
 -13   2   8       14.28        2.79      4.71 o
 -12   2   8       18.18       18.91      2.96 o
 -11   2   8        0.60        0.50      2.33 o
 -10   2   8      419.48      376.23      8.03 o
  -9   2   8        0.41        1.37      2.67 o
  -8   2   8        3.70       -0.15      1.79 o
  -7   2   8       12.58       12.79      2.43 o
  -6   2   8      126.73      109.30      2.50 o
  -5   2   8      526.77      572.78      4.35 o
  -4   2   8       29.09       29.94      1.50 o
  -3   2   8      392.27      369.46      2.86 o
  -2   2   8      400.16      362.01      3.44 o
  -1   2   8       26.47       33.05      1.32 o
   0   2   8     2648.69     2471.54     13.56 o
   1   2   8     2539.29     2671.54     14.70 o
   2   2   8     1305.97     1291.00      7.58 o
   3   2   8       12.42       23.72      1.29 o
   4   2   8      550.11      505.46      5.79 o
   5   2   8      396.75      397.54      5.92 o
   6   2   8      160.13      166.74      6.99 o
   7   2   8       72.76       80.92      7.16 o
   8   2   8        0.07        0.79      2.86 o
   9   2   8        0.07       -0.37      5.12 o
  10   2   8      288.07      276.91     14.09 o
  11   2   8       38.83       34.18     10.03 o
 -12   3   8        3.31        2.89      2.67 o
 -11   3   8      399.19      373.87      8.07 o
 -10   3   8     1181.62     1116.39     14.90 o
  -9   3   8      402.95      407.63      8.33 o
  -8   3   8       64.68       43.26      3.24 o
  -7   3   8      109.25      117.93      3.91 o
  -6   3   8       53.63       48.33      2.06 o
  -5   3   8     2377.84     2478.09     13.83 o
  -4   3   8      170.17      148.71      2.93 o
  -3   3   8     1023.26      993.92      5.96 o
  -2   3   8     1329.98     1459.65     10.21 o
  -1   3   8    10231.88    10412.22     60.63 o
   0   3   8     1703.01     1945.58     10.90 o
   1   3   8     1366.48     1441.79      7.88 o
   2   3   8     3536.38     3574.03     27.64 o
   3   3   8        9.10        2.00      1.00 o
   4   3   8      192.47      211.78      3.43 o
   5   3   8       14.07       19.24      2.79 o
   6   3   8       17.81       14.34      3.25 o
   7   3   8      113.58      120.20      7.04 o
   8   3   8       57.34       55.39      6.71 o
   9   3   8      125.58      153.25      9.52 o
  10   3   8       63.61       67.19      8.67 o
  11   3   8       71.26       71.53     17.04 o
 -12   4   8       15.65       10.98      3.64 o
 -11   4   8      416.00      393.98      8.93 o
 -10   4   8      216.12      208.61     20.41 o
  -9   4   8     1142.75     1076.77     14.10 o
  -8   4   8       13.53       12.37      2.36 o
  -7   4   8      765.66      778.27      9.44 o
  -6   4   8      227.32      281.05      3.59 o
  -5   4   8      391.28      538.52      4.08 o
  -4   4   8     2756.37     2923.57     16.42 o
  -3   4   8       20.49       24.27      1.55 o
  -2   4   8      465.50      442.35      3.54 o
  -1   4   8        2.76       67.91      5.98 o
   0   4   8     9969.72    10408.37     61.06 o
   1   4   8     3160.85     3219.03     18.78 o
   2   4   8     1687.00     1687.81     10.44 o
   3   4   8     2082.32     2060.91     13.14 o
   4   4   8       26.26       52.95      1.92 o
   5   4   8      651.88      685.76      8.97 o
   6   4   8      110.57      115.59      5.30 o
   7   4   8       21.19       25.54      4.15 o
   8   4   8        9.73        5.49      4.46 o
   9   4   8      337.67      369.37     14.25 o
  10   4   8      104.80       83.27     11.65 o
  11   4   8      216.35      243.21     17.73 o
 -12   5   8       61.83       50.50      6.84 o
 -11   5   8       40.69       36.82      4.11 o
 -10   5   8       22.77       18.99      3.35 o
  -9   5   8      115.83      122.46      5.79 o
  -8   5   8        0.09        0.46      1.67 o
  -7   5   8        3.95        3.39      2.09 o
  -6   5   8       29.53       31.67      1.80 o
  -5   5   8      234.13      170.46      2.50 o
  -4   5   8      163.07      153.80      2.16 o
  -3   5   8     1351.94     1378.39      7.61 o
  -2   5   8       44.20       55.49      1.44 o
  -1   5   8       31.70       14.83      1.11 o
   0   5   8        4.96        3.41      0.79 o
   1   5   8     2179.44     2396.59     12.85 o
   2   5   8     2171.95     2357.78     14.29 o
   3   5   8     1336.03     1354.77      8.43 o
   4   5   8      230.59      233.35      3.25 o
   5   5   8       34.53       40.35      2.73 o
   6   5   8        4.29        5.94      2.84 o
   7   5   8      105.23      111.01      5.77 o
   8   5   8       32.86       26.89      5.27 o
   9   5   8      491.26      500.27     15.75 o
  10   5   8        1.67        5.18      7.21 o
  11   5   8       21.69        9.81      7.55 o
 -12   6   8        2.20        2.48      3.04 o
 -11   6   8       47.16       48.82      5.28 o
 -10   6   8      102.89       70.53     11.31 o
  -9   6   8      122.02       94.95      4.33 o
  -8   6   8      135.31      125.11      5.86 o
  -7   6   8      568.04      499.22      7.65 o
  -6   6   8       33.43       30.51      1.96 o
  -5   6   8      128.38      126.11      2.57 o
  -4   6   8      374.76      376.80      3.37 o
  -3   6   8      462.41      449.54      3.57 o
  -2   6   8     7835.46     8120.46     46.48 o
  -1   6   8     1832.82     1921.64     10.62 o
   0   6   8     5016.58     5033.31     27.21 o
   1   6   8        1.57        2.42      0.68 o
   2   6   8     1535.12     1592.90      9.60 o
   3   6   8      346.64      332.00      3.09 o
   4   6   8        0.11        2.24      1.14 o
   5   6   8       40.98       42.56      2.71 o
   6   6   8       18.13       20.26      3.39 o
   7   6   8       27.19       23.26      4.00 o
   8   6   8      130.21      115.65      6.21 o
   9   6   8        0.12       -3.04      5.57 o
  10   6   8        3.46        4.34      5.72 o
  11   6   8       13.01       12.14      8.78 o
 -12   7   8        1.24       -0.67      3.15 o
 -11   7   8       58.82       79.36      9.47 o
 -10   7   8      283.42      274.82     10.12 o
  -9   7   8      171.41      132.60      5.22 o
  -8   7   8      709.57      757.28     11.11 o
  -7   7   8      183.33      160.08      5.08 o
  -6   7   8      705.83      703.17      7.12 o
  -5   7   8      469.10      486.75      4.36 o
  -4   7   8     1229.65     1423.84      8.77 o
  -3   7   8      158.82      150.44      2.48 o
  -2   7   8     1403.70     1495.77      8.28 o
  -1   7   8      810.00      696.04      4.84 o
   0   7   8       90.52      105.85      1.46 o
   1   7   8     6881.75     7867.17     49.98 o
   2   7   8       27.39       42.09      1.45 o
   3   7   8      543.12      526.98      4.27 o
   4   7   8      222.70      228.53      3.46 o
   5   7   8      347.92      360.90      6.03 o
   6   7   8       44.41       43.64      3.99 o
   7   7   8        9.37        9.54      3.41 o
   8   7   8      234.47      231.39      9.22 o
   9   7   8       21.36       19.33      7.05 o
  10   7   8      214.81      224.51     12.10 o
  11   7   8      100.95      109.21     14.78 o
 -12   8   8      105.57      119.83     13.37 o
 -11   8   8      213.46      210.45      8.69 o
 -10   8   8      240.59      235.32     10.17 o
  -9   8   8      190.84      160.24      8.14 o
  -8   8   8      536.72      521.32      8.94 o
  -7   8   8      370.96      346.52      6.34 o
  -6   8   8      322.87      255.25      4.35 o
  -5   8   8      150.09      116.99      2.58 o
  -4   8   8      132.64      159.27      2.49 o
  -3   8   8      783.05      866.37      5.97 o
  -2   8   8       22.49       19.39      1.24 o
  -1   8   8     1073.42     1125.63      7.12 o
   0   8   8      228.57      197.53      2.25 o
   1   8   8     2774.32     2946.14     18.64 o
   2   8   8      176.02      172.29      2.83 o
   3   8   8      179.24      192.05      2.71 o
   4   8   8     3506.75     3592.13     30.28 o
   5   8   8      427.24      402.54      6.38 o
   6   8   8       90.52      119.18      5.63 o
   7   8   8       18.52       11.29      4.00 o
   8   8   8      255.19      253.70      8.57 o
   9   8   8        3.18       -0.36      2.99 o
  10   8   8       74.66       70.74      8.58 o
 -12   9   8       18.56       12.81      3.13 o
 -11   9   8       91.30      105.57      6.80 o
 -10   9   8       63.24       66.47      8.13 o
  -9   9   8      199.06      175.13      5.71 o
  -8   9   8     1373.14     1305.48     16.94 o
  -7   9   8       14.52       14.90      2.86 o
  -6   9   8        2.21        2.33      1.54 o
  -5   9   8      299.00      338.86      4.03 o
  -4   9   8       27.28       37.07      1.77 o
  -3   9   8     1271.02     1386.82      8.63 o
  -2   9   8      233.06      274.66      2.86 o
  -1   9   8      709.52      668.58      4.72 o
   0   9   8      140.70      151.93      2.33 o
   1   9   8      586.92      641.82      6.10 o
   2   9   8       33.20       27.43      1.61 o
   3   9   8        6.28        1.89      1.18 o
   4   9   8      538.00      562.27      6.67 o
   5   9   8      902.80      848.79     11.35 o
   6   9   8      826.67      889.40     15.56 o
   7   9   8      418.46      453.32     10.42 o
   8   9   8      132.67      159.30      8.91 o
   9   9   8        6.27        0.75      4.55 o
  10   9   8       11.78       10.34      7.06 o
 -12  10   8       59.75       58.14      5.14 o
 -11  10   8        0.10       -0.37      2.58 o
 -10  10   8       67.37       74.79      6.47 o
  -9  10   8      695.17      681.32     17.79 o
  -8  10   8       41.61       41.71      3.63 o
  -7  10   8      337.11      338.38      6.99 o
  -6  10   8      893.24      850.28      9.65 o
  -5  10   8       35.02       32.69      2.06 o
  -4  10   8       53.24       52.81      1.78 o
  -3  10   8       48.10       24.82      1.36 o
  -2  10   8     2870.46     2791.34     16.29 o
  -1  10   8      188.70      187.52      2.61 o
   0  10   8      623.98      681.47      5.21 o
   1  10   8     1257.49     1268.40      9.01 o
   2  10   8       78.19       69.69      1.94 o
   3  10   8      781.59      762.52      6.59 o
   4  10   8      570.36      562.80      6.61 o
   5  10   8     1720.57     1721.45     22.13 o
   6  10   8      570.49      578.03     18.04 o
   7  10   8      241.57      248.84      7.83 o
   8  10   8      103.15       92.78      9.10 o
   9  10   8       91.06       97.74      8.38 o
  10  10   8      487.29      487.96     41.12 o
 -12  11   8      271.85      309.42     12.29 o
 -11  11   8      126.75      154.67      7.83 o
 -10  11   8      114.49      117.95      7.94 o
  -9  11   8      183.86      151.18      6.13 o
  -8  11   8     2652.86     2561.09     30.76 o
  -7  11   8       11.79       19.54      2.95 o
  -6  11   8     2416.75     2436.60     21.77 o
  -5  11   8      446.47      489.52      5.83 o
  -4  11   8      456.40      489.91      4.48 o
  -3  11   8      566.80      626.93      4.78 o
  -2  11   8      355.13      404.28      3.94 o
  -1  11   8     2129.38     2156.13     13.91 o
   0  11   8     3671.92     4068.16     26.30 o
   1  11   8     1631.87     1823.83     13.17 o
   2  11   8      166.88      120.99      2.72 o
   3  11   8       87.93       97.18      2.66 o
   4  11   8        6.24        6.44      2.30 o
   5  11   8     1116.18     1050.43     15.32 o
   6  11   8        4.38        3.43      3.03 o
   7  11   8      255.41      262.66     10.88 o
   8  11   8      172.62      188.70      9.82 o
   9  11   8      831.74      856.10     20.54 o
  10  11   8       59.75       56.51      5.32 o
 -11  12   8       29.50       25.24      4.68 o
 -10  12   8      137.41      136.43     11.67 o
  -9  12   8       95.19      105.50      5.41 o
  -8  12   8        7.27       13.91      3.31 o
  -7  12   8      120.66      109.22      4.36 o
  -6  12   8     4376.16     4363.37     40.19 o
  -5  12   8      844.30      799.06      8.64 o
  -4  12   8      268.64      243.58      3.50 o
  -3  12   8      370.87      437.70      4.30 o
  -2  12   8        0.46        6.46      1.74 o
  -1  12   8      641.82      639.37      5.68 o
   0  12   8        0.00        7.11      1.59 o
   1  12   8      584.60      597.69      5.55 o
   2  12   8       63.81       59.02      2.44 o
   3  12   8        2.69       10.87      1.76 o
   4  12   8       17.91       30.08      2.94 o
   5  12   8       82.36       79.50      4.17 o
   6  12   8        1.00        4.46      2.56 o
   7  12   8        0.32        1.71      3.61 o
   8  12   8       57.00       73.63      7.44 o
   9  12   8      155.30      175.21      8.77 o
  10  12   8      529.68      550.58     35.74 o
 -11  13   8        2.21        1.17      2.89 o
 -10  13   8        0.01        1.45      3.61 o
  -9  13   8        0.27       -1.21      2.38 o
  -8  13   8       38.53       30.34      3.81 o
  -7  13   8      206.35      201.45      5.80 o
  -6  13   8     1508.60     1517.53     15.96 o
  -5  13   8       24.60       22.57      2.51 o
  -4  13   8      101.24       76.27      2.41 o
  -3  13   8      259.60      236.93      3.76 o
  -2  13   8      267.68      240.18      4.39 o
  -1  13   8      167.24      162.12      2.83 o
   0  13   8       10.76       19.28      2.15 o
   1  13   8      315.17      302.78      4.77 o
   2  13   8      230.48      221.67      4.96 o
   3  13   8      785.61      774.78     10.60 o
   4  13   8       87.05       96.21      5.68 o
   5  13   8       13.06        9.05      2.92 o
   6  13   8       37.21       48.75      3.52 o
   7  13   8        0.12        1.23      3.53 o
   8  13   8       31.03       35.84      6.12 o
   9  13   8       47.16       39.71      5.77 o
  10  13   8       51.16       39.54     10.66 o
 -11  14   8        5.53        4.69      3.12 o
 -10  14   8        1.51        2.08      3.05 o
  -9  14   8        0.65        2.10      3.86 o
  -8  14   8        6.35        3.23      2.76 o
  -7  14   8        8.79        5.13      2.57 o
  -6  14   8      139.44      129.96      4.30 o
  -5  14   8       70.69       58.35      3.34 o
  -4  14   8        0.04       -0.26      1.51 o
  -3  14   8      227.73      191.57      4.31 o
  -2  14   8       21.34       45.51      2.92 o
  -1  14   8      399.99      357.32      5.07 o
   0  14   8       85.63       85.76      3.27 o
   1  14   8      108.25       96.22      3.26 o
   2  14   8       70.58       81.16      4.09 o
   3  14   8       62.14       50.27      3.81 o
   4  14   8       13.16       24.50      3.59 o
   5  14   8       13.57       16.67      3.15 o
   6  14   8      132.54      137.70      8.40 o
   7  14   8       13.21        7.41      4.52 o
   8  14   8       96.41      115.05      8.81 o
   9  14   8       94.33       96.39      8.98 o
 -11  15   8       20.03       16.28      3.51 o
 -10  15   8        0.72        0.90      2.75 o
  -9  15   8      519.50      443.12     12.43 o
  -8  15   8       20.31       30.22      3.61 o
  -7  15   8      730.63      655.58      9.66 o
  -6  15   8      497.53      460.49      7.80 o
  -5  15   8        3.78        3.40      2.11 o
  -4  15   8       51.92       45.67      3.12 o
  -3  15   8       36.96       47.12      3.34 o
  -2  15   8      235.15      276.69      5.41 o
  -1  15   8       15.11       22.81      2.32 o
   0  15   8      264.63      287.01      7.04 o
   1  15   8        9.88        8.86      2.72 o
   2  15   8      812.13      743.53     10.87 o
   3  15   8       33.11       33.90      3.51 o
   4  15   8      547.56      532.06     10.23 o
   5  15   8       19.81       18.32      3.22 o
   6  15   8       68.45       48.67      4.68 o
   7  15   8        6.98       11.08      4.07 o
   8  15   8       25.81       25.75      8.00 o
   9  15   8       42.94       44.91     10.48 o
 -11  16   8       68.81      112.89      9.19 o
 -10  16   8       63.48       87.55      7.44 o
  -9  16   8       17.27       13.67      4.70 o
  -8  16   8        4.55       11.79      2.68 o
  -7  16   8      204.10      210.69      6.30 o
  -6  16   8      623.68      630.76      9.30 o
  -5  16   8      195.70      154.67      5.20 o
  -4  16   8      198.43      213.54      5.65 o
  -3  16   8       32.87       34.47      3.26 o
  -2  16   8      231.96      221.78      4.96 o
  -1  16   8     1272.19     1223.82     14.26 o
   0  16   8       35.17       23.51      2.99 o
   1  16   8      463.58      447.66      7.82 o
   2  16   8       69.77       76.61      6.82 o
   3  16   8      155.92      142.22      5.09 o
   4  16   8        2.65        2.44      2.50 o
   5  16   8        5.24        7.34      2.72 o
   6  16   8      405.91      365.13     18.36 o
   7  16   8        0.23       -0.90      2.82 o
   8  16   8        2.68        1.58      2.46 o
   9  16   8      121.96      124.93      7.35 o
 -10  17   8       41.56       41.00      4.37 o
  -9  17   8       21.67       17.38      4.28 o
  -8  17   8      125.75      107.95      6.61 o
  -7  17   8      135.96      126.52      5.23 o
  -6  17   8      297.27      297.02      5.77 o
  -5  17   8       67.79       75.77      4.22 o
  -4  17   8        1.29        0.68      2.23 o
  -3  17   8        0.00        1.93      2.12 o
  -2  17   8        2.65        1.81      2.11 o
  -1  17   8     2615.18     2576.00     27.70 o
   0  17   8     1072.56      972.57     12.45 o
   1  17   8       83.28       89.48      4.80 o
   2  17   8      728.03      720.92     10.63 o
   3  17   8       12.24       14.43      3.23 o
   4  17   8        1.23        1.40      2.13 o
   5  17   8       11.52       20.69      3.13 o
   6  17   8      185.49      160.77      9.57 o
   7  17   8        1.66        1.11      3.10 o
   8  17   8      120.67      130.66     10.32 o
   9  17   8        5.17       -7.14     14.34 o
 -10  18   8       35.87       33.88      4.52 o
  -9  18   8       17.95        9.03      2.98 o
  -8  18   8      115.60       92.77      5.36 o
  -7  18   8      288.97      244.37      9.09 o
  -6  18   8      218.44      202.86      5.43 o
  -5  18   8       98.07       91.74      4.40 o
  -4  18   8      525.21      511.74      8.47 o
  -3  18   8        4.20        5.19      2.27 o
  -2  18   8      304.94      303.97      6.67 o
  -1  18   8      803.88      783.16     12.20 o
   0  18   8      261.59      254.71      6.46 o
   1  18   8      959.66      935.11     12.18 o
   2  18   8     1472.90     1390.75     24.03 o
   3  18   8      248.05      259.49      6.50 o
   4  18   8      383.45      365.24     10.97 o
   5  18   8       98.13       77.87     10.60 o
   6  18   8       35.70       42.57      3.72 o
   7  18   8        0.19        0.85      2.65 o
   8  18   8        6.63        3.32      2.93 o
 -10  19   8      538.01      640.32     14.59 o
  -9  19   8      243.21      291.43     12.31 o
  -8  19   8      583.10      504.90     18.47 o
  -7  19   8        4.57        4.64      2.21 o
  -6  19   8       42.72       39.18      3.77 o
  -5  19   8      289.35      292.40      7.66 o
  -4  19   8       29.08       38.75      4.09 o
  -3  19   8       26.63       15.70      2.97 o
  -2  19   8      230.35      230.57      5.81 o
  -1  19   8     1587.73     1575.62     19.04 o
   0  19   8      618.77      609.74      9.61 o
   1  19   8      208.81      214.55      6.81 o
   2  19   8     1550.71     1525.89     18.87 o
   3  19   8     1000.12      964.06     16.69 o
   4  19   8      167.39      173.31      6.56 o
   5  19   8       85.72       75.50      8.72 o
   6  19   8        4.16        7.45      2.93 o
   7  19   8       72.26       56.74      8.45 o
   8  19   8       16.83       23.68      9.03 o
  -9  20   8        0.18        1.70      1.49 o
  -8  20   8       39.26       45.62      3.85 o
  -7  20   8       86.78       78.43      4.89 o
  -6  20   8        1.45       -0.14      1.79 o
  -5  20   8        4.49        0.88      2.40 o
  -4  20   8        0.55        0.87      2.60 o
  -3  20   8        0.82        2.02      2.15 o
  -2  20   8      333.55      312.76      6.03 o
  -1  20   8      316.74      318.55      6.86 o
   0  20   8     1794.10     1754.30     20.93 o
   1  20   8      240.18      217.19      7.44 o
   2  20   8      482.04      473.71      9.31 o
   3  20   8       72.97       76.76      4.57 o
   4  20   8      449.88      433.74     13.19 o
   5  20   8      247.31      242.22     12.42 o
   6  20   8        0.31       -1.52      2.16 o
   7  20   8        6.89        1.42      3.43 o
   8  20   8       23.28       23.92      8.43 o
  -9  21   8        7.92        2.68      4.78 o
  -8  21   8        6.03        2.10      2.00 o
  -7  21   8        1.31        1.79      1.98 o
  -6  21   8       28.20       23.74      2.60 o
  -5  21   8        9.16       14.12      3.16 o
  -4  21   8        0.33        5.89      3.49 o
  -3  21   8       94.71       89.92      4.22 o
  -2  21   8      118.89       93.72      4.75 o
  -1  21   8        8.99       11.56      3.11 o
   0  21   8      589.03      571.10      9.98 o
   1  21   8     1868.95     2010.09     33.65 o
   2  21   8      229.87      231.68      6.93 o
   3  21   8      281.77      296.88      7.59 o
   4  21   8      545.74      594.48     10.67 o
   5  21   8        0.35        0.60      3.01 o
   6  21   8       20.66       15.05      3.57 o
   7  21   8       16.82        9.12      4.82 o
  -8  22   8       42.91       34.08      7.07 o
  -7  22   8        3.15        1.91      1.61 o
  -6  22   8        0.30        2.21      2.08 o
  -5  22   8       95.30       97.99      4.91 o
  -4  22   8      881.65      840.62     15.85 o
  -3  22   8       30.14       29.38      3.80 o
  -2  22   8      357.73      380.71      9.35 o
  -1  22   8       48.17       50.79      4.25 o
   0  22   8      538.75      584.31     10.20 o
   1  22   8     1422.25     1522.69     22.30 o
   2  22   8     1739.03     1836.20     51.36 o
   3  22   8        0.24        4.06      4.08 o
   4  22   8       10.25       10.45      3.24 o
   5  22   8        0.28        0.74      2.51 o
   6  22   8       86.40       85.72     14.03 o
   7  22   8      355.41      438.82     68.10 o
  -8  23   8       25.00        8.41      3.87 o
  -7  23   8        1.28        0.07      1.31 o
  -6  23   8        3.17        1.09      2.20 o
  -5  23   8       14.89       24.03      3.62 o
  -4  23   8       71.66       78.96      4.78 o
  -3  23   8       10.28       16.85      3.47 o
  -2  23   8      199.04      196.68      6.92 o
  -1  23   8        0.21        1.03      2.43 o
   0  23   8       85.04       81.89      4.82 o
   1  23   8     1882.13     1983.82     27.64 o
   2  23   8       62.53       57.78      4.43 o
   3  23   8        0.11        1.73      2.71 o
   4  23   8      382.45      409.59      9.59 o
   5  23   8       96.10       83.22      8.41 o
   6  23   8        6.19        4.02      2.79 o
  -7  24   8        0.01        3.63      2.43 o
  -6  24   8       10.58       10.95      2.57 o
  -5  24   8        0.23        0.18      2.34 o
  -4  24   8       30.82       27.80      4.24 o
  -3  24   8        0.05        0.71      2.25 o
  -2  24   8        2.97        5.64      3.03 o
  -1  24   8       88.52       88.52      4.86 o
   0  24   8      532.37      588.34      9.34 o
   1  24   8      132.08      140.88      6.54 o
   2  24   8       55.63       55.41      4.17 o
   3  24   8        1.89        7.28      2.94 o
   4  24   8        1.22        0.55      2.28 o
   5  24   8       45.89       35.16      6.28 o
   6  24   8       16.08       11.04     10.31 o
  -7  25   8       12.09       10.38      4.32 o
  -6  25   8        4.16        1.99      2.29 o
  -5  25   8        0.62        0.71      2.68 o
  -4  25   8       62.87       70.24      4.37 o
  -3  25   8       18.81       11.77      4.43 o
  -2  25   8       17.26       21.39      3.76 o
  -1  25   8      654.05      685.38     12.36 o
   0  25   8      103.44      114.12      4.96 o
   1  25   8      157.15      178.03      5.76 o
   2  25   8       31.59       28.88      2.89 o
   3  25   8      126.59      123.31      6.34 o
   4  25   8       73.25       81.09      8.83 o
   5  25   8       75.53       86.07      5.82 o
  -6  26   8       16.70        5.87      3.23 o
  -5  26   8        5.30        3.96      2.65 o
  -4  26   8       21.96       20.99      3.31 o
  -3  26   8      214.21      259.13      8.05 o
  -2  26   8        4.55        7.14      2.87 o
  -1  26   8      104.13      123.63      5.02 o
   0  26   8      108.17      128.49      6.71 o
   1  26   8      374.24      384.27      8.82 o
   2  26   8        0.48        1.37      2.00 o
   3  26   8      118.27      129.27      7.71 o
   4  26   8        9.95        7.08      2.31 o
  -5  27   8        7.12        6.38      2.72 o
  -4  27   8        0.02        0.46      1.64 o
  -3  27   8        0.25        0.57      2.43 o
  -2  27   8       13.95        7.06      3.12 o
  -1  27   8      695.17      800.59     13.44 o
   0  27   8      288.43      298.09      8.67 o
   1  27   8       55.70       46.83      4.17 o
   2  27   8      204.67      191.77     11.38 o
   3  27   8        4.02        1.96      2.24 o
  -4  28   8        0.99        2.28      2.52 o
  -3  28   8        0.01       -0.07      1.98 o
  -2  28   8        2.75        2.99      2.31 o
  -1  28   8       93.86      100.00      5.58 o
   0  28   8        0.95        1.35      2.57 o
   1  28   8      197.38      239.75     11.95 o
   2  28   8       58.11       65.93      5.02 o
  -2  29   8      239.09      289.38     14.05 o
  -1  29   8       10.89        9.44      2.68 o
   0  29   8       17.43       10.74      3.72 o
 -11   0   9       12.41        6.23      4.75 o
  -9   0   9      129.95      147.10      8.30 o
  -7   0   9        5.37       11.52      3.45 o
  -5   0   9     1146.09     1135.91     10.12 o
  -3   0   9     2868.94     2812.20     20.71 o
  -1   0   9     4753.95     4602.51     38.16 o
   1   0   9      154.43      123.18      2.84 o
   3   0   9     2890.86     3256.37     32.37 o
   5   0   9     2932.42     3040.51     55.31 o
   7   0   9        2.96        4.45      6.01 o
   9   0   9      124.60      149.99     10.75 o
  11   0   9      251.31      244.73     27.64 o
 -12   1   9        3.21        3.17      2.23 o
 -11   1   9       37.58       43.41      4.38 o
 -10   1   9      241.91      266.60      6.79 o
  -9   1   9      367.78      319.64      8.10 o
  -8   1   9      464.66      450.91      7.15 o
  -7   1   9       30.81       24.30      2.96 o
  -6   1   9      416.68      341.54      4.25 o
  -5   1   9     1207.43     1176.97      7.49 o
  -4   1   9      144.05      143.01      2.16 o
  -3   1   9      955.86     1100.63      6.11 o
  -2   1   9     3327.96     3606.45     20.51 o
  -1   1   9     1097.70     1126.04      7.43 o
   0   1   9       62.00       68.88      2.01 o
   1   1   9      235.56      224.30      2.51 o
   2   1   9     4644.05     4532.50     29.11 o
   3   1   9     2993.68     3328.75     23.26 o
   4   1   9       47.14       41.45      2.29 o
   5   1   9      354.56      350.14      9.13 o
   6   1   9      161.50      167.65      7.67 o
   7   1   9       45.90       50.10      6.41 o
   8   1   9       65.94       95.21      6.09 o
   9   1   9        4.71        8.28      4.20 o
  10   1   9        0.49        0.62      4.19 o
  11   1   9       35.68       26.17     11.36 o
 -12   2   9      131.44      116.20     11.07 o
 -11   2   9      291.33      249.32     15.83 o
 -10   2   9      652.10      609.69     10.06 o
  -9   2   9     1627.61     1584.03     18.13 o
  -8   2   9      652.04      656.41      9.52 o
  -7   2   9      109.96      120.83      4.31 o
  -6   2   9       26.13       57.16      2.31 o
  -5   2   9     3198.85     3498.27     19.75 o
  -4   2   9     1901.99     2144.61     11.67 o
  -3   2   9      627.49      536.01      3.87 o
  -2   2   9      656.03      704.45      6.63 o
  -1   2   9     2327.30     2749.71     15.09 o
   0   2   9      418.06      340.70      3.76 o
   1   2   9       55.38       48.29      1.54 o
   2   2   9     4310.17     4354.44     28.24 o
   3   2   9      907.97     1136.99      9.77 o
   4   2   9      380.10      371.18      5.00 o
   5   2   9       29.39       19.11      2.61 o
   6   2   9      159.40      143.89      7.00 o
   7   2   9        0.84        4.89      3.93 o
   8   2   9       86.13       70.36      5.26 o
   9   2   9        2.38       10.91      4.54 o
  10   2   9       36.46       19.70      7.44 o
  11   2   9       21.16       19.08     10.21 o
 -12   3   9       62.33       61.69      7.53 o
 -11   3   9      149.15      152.19      6.04 o
 -10   3   9      148.88      140.57      8.91 o
  -9   3   9       62.31       74.23      4.30 o
  -8   3   9      185.59      171.02      4.62 o
  -7   3   9       46.87       47.70      3.13 o
  -6   3   9       66.97       73.10      2.44 o
  -5   3   9       29.90       47.57      1.52 o
  -4   3   9       33.28       20.96      1.22 o
  -3   3   9       75.94      104.25      3.11 o
  -2   3   9      235.17      219.93      2.53 o
  -1   3   9       67.00      101.56      5.19 o
   0   3   9       40.57       45.87      1.27 o
   1   3   9      228.77      235.05      2.77 o
   2   3   9     6601.06     6774.62     43.64 o
   3   3   9     2975.01     3278.39     24.53 o
   4   3   9      280.48      317.01      4.68 o
   5   3   9      252.27      233.34      5.44 o
   6   3   9      621.99      627.06     12.58 o
   7   3   9       45.66       44.94      5.27 o
   8   3   9      189.38      157.55      7.99 o
   9   3   9      453.54      419.08     13.58 o
  10   3   9        5.02        5.22      5.45 o
  11   3   9       21.47       13.45     11.37 o
 -12   4   9        0.09       -0.14      2.18 o
 -11   4   9       24.57       20.13      3.32 o
 -10   4   9        0.75        0.68      2.27 o
  -9   4   9       75.43       60.33      4.12 o
  -8   4   9       69.67       77.41      3.45 o
  -7   4   9      109.63       98.75      3.72 o
  -6   4   9      115.76      100.48      2.69 o
  -5   4   9       72.58       59.44      1.63 o
  -4   4   9      191.32      172.20      2.28 o
  -3   4   9      165.55      147.98      2.11 o
  -2   4   9     2180.09     2131.27     12.37 o
  -1   4   9       64.93       47.26      1.35 o
   0   4   9      126.09      127.74      1.68 o
   1   4   9     1997.43     1971.65     11.10 o
   2   4   9       19.46       21.92      1.56 o
   3   4   9        4.71        2.28      1.50 o
   4   4   9        1.05        1.84      1.58 o
   5   4   9      109.43      103.45      4.30 o
   6   4   9       48.50       44.74      4.52 o
   7   4   9       37.43       43.68      5.26 o
   8   4   9        6.66        7.37      4.48 o
   9   4   9        3.72        1.80      4.50 o
  10   4   9       43.62       34.56      9.24 o
 -12   5   9        0.12        2.34      2.83 o
 -11   5   9       88.11       83.13      4.21 o
 -10   5   9      325.50      288.29      7.57 o
  -9   5   9      138.14      144.40      5.15 o
  -8   5   9        3.04        3.77      2.41 o
  -7   5   9      462.85      391.01      7.27 o
  -6   5   9       56.88       62.93      2.36 o
  -5   5   9      621.63      629.18      4.79 o
  -4   5   9       15.34       29.61      1.34 o
  -3   5   9      318.26      324.12      2.93 o
  -2   5   9      826.31      775.43      5.41 o
  -1   5   9       14.10       15.83      1.01 o
   0   5   9      787.82      930.57      5.77 o
   1   5   9     1062.68     1228.53      7.20 o
   2   5   9     2164.21     2213.19     14.64 o
   3   5   9     1367.64     1431.74     11.12 o
   4   5   9     1498.57     1473.74     13.87 o
   5   5   9       31.17       29.21      3.22 o
   6   5   9       78.52       86.95      4.77 o
   7   5   9     1203.34     1239.14     20.71 o
   8   5   9      471.70      405.68     11.06 o
   9   5   9      525.77      513.89     15.59 o
  10   5   9       67.14       65.40     10.01 o
 -12   6   9       42.63       47.22      5.03 o
 -11   6   9      143.66      131.94      5.69 o
 -10   6   9       20.37       10.00      3.38 o
  -9   6   9       59.22       55.09      4.05 o
  -8   6   9       65.45       72.54      4.17 o
  -7   6   9      224.11      231.77      5.83 o
  -6   6   9      805.03      794.47      9.41 o
  -5   6   9        3.95        5.18      1.40 o
  -4   6   9        7.06       10.59      1.19 o
  -3   6   9     1329.21     1317.00      8.52 o
  -2   6   9      230.55      276.15      2.73 o
  -1   6   9      825.36      823.10      5.33 o
   0   6   9     3152.04     3624.51     19.99 o
   1   6   9      120.96      130.56      2.10 o
   2   6   9       42.72       40.01      1.66 o
   3   6   9      708.39      696.55      6.37 o
   4   6   9      383.05      397.55      5.99 o
   5   6   9      163.34      177.65      4.79 o
   6   6   9      159.38      148.90      5.29 o
   7   6   9        6.85        4.98      2.92 o
   8   6   9       74.74       82.46      7.69 o
   9   6   9       28.19       26.13      6.47 o
  10   6   9        0.82        1.74      5.63 o
 -12   7   9        6.51        6.63      3.26 o
 -11   7   9      132.02      153.13      7.20 o
 -10   7   9       44.33       30.46      4.75 o
  -9   7   9      494.20      505.66      9.69 o
  -8   7   9      110.64      106.52      4.63 o
  -7   7   9        5.07        7.35      2.58 o
  -6   7   9      213.67      207.79      4.34 o
  -5   7   9      136.81      171.78      2.85 o
  -4   7   9      244.40      307.69      3.18 o
  -3   7   9      537.41      564.11      4.55 o
  -2   7   9      102.80       92.68      1.80 o
  -1   7   9      342.81      282.49      2.74 o
   0   7   9      395.07      357.61      3.00 o
   1   7   9      726.91      868.47      6.70 o
   2   7   9        9.76        9.71      1.35 o
   3   7   9       61.49       65.94      2.49 o
   4   7   9      264.80      318.90      5.58 o
   5   7   9        5.85        8.45      2.61 o
   6   7   9      544.13      579.69     10.68 o
   7   7   9      153.52      166.77      6.24 o
   8   7   9      759.91      724.73     15.69 o
   9   7   9       32.11       24.07      7.45 o
  10   7   9      115.97      125.61     13.60 o
 -12   8   9       89.43      100.98     11.89 o
 -11   8   9        0.84        1.95      3.18 o
 -10   8   9       14.96        9.30      3.28 o
  -9   8   9      215.42      207.54      6.24 o
  -8   8   9       40.46       49.21      3.32 o
  -7   8   9     1319.18     1390.90     16.77 o
  -6   8   9      246.38      217.93      4.73 o
  -5   8   9     1242.34     1149.02      9.36 o
  -4   8   9        1.91        7.41      1.27 o
  -3   8   9       78.07       69.98      1.90 o
  -2   8   9      498.92      552.28      4.36 o
  -1   8   9     1228.08     1333.84      7.97 o
   0   8   9      260.06      257.62      2.88 o
   1   8   9      786.69      786.92      6.16 o
   2   8   9      129.38      129.43      2.37 o
   3   8   9     2747.97     2704.64     22.03 o
   4   8   9       89.30       84.24      3.58 o
   5   8   9        0.67        0.59      2.32 o
   6   8   9      252.09      294.80      9.33 o
   7   8   9     1059.99     1088.75     18.46 o
   8   8   9        0.13        4.56      5.01 o
   9   8   9      769.89      781.03     32.57 o
  10   8   9        4.46        5.56      9.43 o
 -12   9   9      153.48      167.80     22.21 o
 -11   9   9      110.24       90.93      6.76 o
 -10   9   9      394.13      371.53     10.29 o
  -9   9   9       69.47       63.90      3.98 o
  -8   9   9      576.72      563.82      9.28 o
  -7   9   9      956.79      965.69     12.48 o
  -6   9   9      331.05      285.13      5.21 o
  -5   9   9      250.18      250.81      3.93 o
  -4   9   9       47.53       48.12      1.80 o
  -3   9   9      179.34      206.92      2.90 o
  -2   9   9      311.47      300.08      3.10 o
  -1   9   9     5153.62     5652.29     34.18 o
   0   9   9       25.65       19.48      1.52 o
   1   9   9        7.79       19.08      1.42 o
   2   9   9      611.38      662.97      5.84 o
   3   9   9        0.25        3.16      1.13 o
   4   9   9        0.54        3.10      2.67 o
   5   9   9      122.87      113.50      4.96 o
   6   9   9        9.30       12.46      3.91 o
   7   9   9      317.95      288.44      9.22 o
   8   9   9     1623.50     1691.69     31.08 o
   9   9   9       82.30       66.73      6.89 o
  10   9   9       54.43       41.47     13.34 o
 -12  10   9       50.78       32.94      4.22 o
 -11  10   9       32.42       49.12      5.00 o
 -10  10   9      385.10      354.20     10.35 o
  -9  10   9     1203.81     1115.96     18.80 o
  -8  10   9       16.91       18.07      3.34 o
  -7  10   9     2164.08     2232.78     23.13 o
  -6  10   9     1024.93      923.96     10.10 o
  -5  10   9     1014.15      948.78      9.68 o
  -4  10   9      123.68      121.41      2.62 o
  -3  10   9        1.21        6.96      1.24 o
  -2  10   9      168.19      147.61      2.33 o
  -1  10   9      173.64      137.64      2.26 o
   0  10   9      928.83     1022.08      7.41 o
   1  10   9      376.82      387.02      3.94 o
   2  10   9      507.25      528.68      5.22 o
   3  10   9      909.33      811.63      7.60 o
   4  10   9      161.93      172.19      5.49 o
   5  10   9      946.56      984.46     14.11 o
   6  10   9       98.31      110.38      7.38 o
   7  10   9      102.61       89.18      5.64 o
   8  10   9       11.14       13.56      5.30 o
   9  10   9      177.30      203.76      9.24 o
  10  10   9        1.71        4.00      8.77 o
 -12  11   9       14.66        8.41      4.07 o
 -11  11   9        0.44        1.11      3.01 o
 -10  11   9       79.75       66.17      4.27 o
  -9  11   9       72.79       75.44      5.80 o
  -8  11   9     1290.51     1281.89     15.37 o
  -7  11   9      374.81      406.31      6.99 o
  -6  11   9       71.91       59.48      3.26 o
  -5  11   9      148.97      119.16      3.53 o
  -4  11   9      104.57       84.10      2.24 o
  -3  11   9      878.55      894.24      6.99 o
  -2  11   9      163.04      163.92      2.63 o
  -1  11   9      457.05      464.96      4.29 o
   0  11   9     2043.75     2119.52     13.97 o
   1  11   9      301.26      365.74      4.02 o
   2  11   9       34.80       43.05      2.45 o
   3  11   9      239.85      225.34      5.42 o
   4  11   9      300.73      275.24      6.83 o
   5  11   9       87.04       78.67      5.33 o
   6  11   9       45.53       33.13      5.30 o
   7  11   9       19.92       18.15      4.90 o
   8  11   9       26.82       35.65      6.08 o
   9  11   9        2.44        2.82      5.17 o
  10  11   9      155.76      167.01     12.04 o
 -11  12   9        6.28        3.11      2.79 o
 -10  12   9        2.40        5.80      4.66 o
  -9  12   9        0.01        2.34      2.67 o
  -8  12   9      306.72      321.24      7.01 o
  -7  12   9      824.32      751.21     10.24 o
  -6  12   9      268.86      260.03      5.39 o
  -5  12   9        0.04        3.67      2.01 o
  -4  12   9       12.72       13.62      2.05 o
  -3  12   9      498.63      519.01      6.32 o
  -2  12   9     1777.02     1827.51     15.00 o
  -1  12   9        8.38       12.82      1.59 o
   0  12   9     2803.42     2830.92     21.87 o
   1  12   9       56.63       57.46      2.50 o
   2  12   9      204.32      192.15      3.82 o
   3  12   9       61.01       56.88      3.19 o
   4  12   9      825.84      802.49     21.10 o
   5  12   9       49.99       56.53      4.51 o
   6  12   9      388.35      354.37      8.81 o
   7  12   9      127.46      129.85      9.46 o
   8  12   9      378.25      393.35     12.97 o
   9  12   9       43.47       48.99      7.71 o
 -11  13   9       56.49       89.37     16.86 o
 -10  13   9       26.68       37.78      3.60 o
  -9  13   9      436.84      357.33     15.54 o
  -8  13   9      341.83      325.27      8.29 o
  -7  13   9        9.12       11.01      2.52 o
  -6  13   9     1691.86     1710.31     18.77 o
  -5  13   9     1329.89     1233.55     14.26 o
  -4  13   9      671.19      665.95      8.57 o
  -3  13   9        1.55        6.50      2.46 o
  -2  13   9       47.83       34.40      2.61 o
  -1  13   9      557.89      583.66      7.46 o
   0  13   9      391.47      453.58      6.81 o
   1  13   9      624.17      651.34      8.00 o
   2  13   9      102.63      101.66      4.33 o
   3  13   9        0.22        2.14      2.21 o
   4  13   9       78.96       75.57      4.33 o
   5  13   9      351.13      364.09      9.60 o
   6  13   9      245.99      238.52      6.85 o
   7  13   9        1.47        1.34      5.53 o
   8  13   9       58.80       43.30      7.49 o
   9  13   9      154.99      130.30      7.29 o
 -11  14   9       15.38        9.44      4.57 o
 -10  14   9        0.64        1.08      2.00 o
  -9  14   9       23.92       30.90      3.69 o
  -8  14   9      362.32      331.67      8.93 o
  -7  14   9        0.87        1.90      2.20 o
  -6  14   9     1048.14     1111.74     14.27 o
  -5  14   9      761.02      789.12      9.98 o
  -4  14   9        1.35        3.87      2.55 o
  -3  14   9      465.13      482.41      7.15 o
  -2  14   9      183.06      183.14      4.73 o
  -1  14   9     6266.60     6465.66     67.08 o
   0  14   9     3003.31     2969.57     28.39 o
   1  14   9       20.40       17.05      3.15 o
   2  14   9        0.23       -0.59      1.92 o
   3  14   9        2.78        3.77      2.23 o
   4  14   9      101.64      108.24      5.16 o
   5  14   9      131.49      126.70      7.26 o
   6  14   9        9.20        7.61      3.37 o
   7  14   9       16.69       22.03      6.75 o
   8  14   9        9.96       13.83      9.27 o
   9  14   9       20.32       17.07      7.12 o
 -11  15   9       32.66       52.31      5.44 o
 -10  15   9        0.00        2.57      2.26 o
  -9  15   9       15.36       17.37      3.14 o
  -8  15   9       74.05       67.19      4.37 o
  -7  15   9        6.50       12.85      2.96 o
  -6  15   9      117.12      134.69      5.06 o
  -5  15   9       21.11       16.89      3.31 o
  -4  15   9        0.48        2.01      2.41 o
  -3  15   9      579.52      600.36      8.57 o
  -2  15   9      214.51      193.11      5.18 o
  -1  15   9      167.69      190.51      5.44 o
   0  15   9      338.10      335.39      6.51 o
   1  15   9      332.11      328.71      6.73 o
   2  15   9      152.86      148.95      5.22 o
   3  15   9      458.29      441.43      7.65 o
   4  15   9      373.41      382.86      9.92 o
   5  15   9       51.32       44.39      5.28 o
   6  15   9       44.93       51.05      6.96 o
   7  15   9       22.52       28.85      7.46 o
   8  15   9       67.57       59.88      6.98 o
   9  15   9       86.65       88.85     10.38 o
 -10  16   9       10.36        4.48      2.23 o
  -9  16   9        4.52        4.12      2.24 o
  -8  16   9        1.18        2.28      2.40 o
  -7  16   9      345.55      305.98      6.52 o
  -6  16   9       43.88       55.72      3.70 o
  -5  16   9       80.12       93.45      4.92 o
  -4  16   9      391.64      433.40      7.76 o
  -3  16   9       95.45      108.47      4.44 o
  -2  16   9       59.12       46.95      3.40 o
  -1  16   9     1168.20     1215.57     16.78 o
   0  16   9     1200.88     1209.60     25.01 o
   1  16   9      762.71      733.72     12.26 o
   2  16   9        4.63        2.44      2.44 o
   3  16   9      300.81      302.09      6.62 o
   4  16   9        3.39        5.25      2.83 o
   5  16   9       11.18        6.60      2.55 o
   6  16   9       29.68       15.58      5.13 o
   7  16   9       60.10       73.69      8.06 o
   8  16   9       12.05       12.18      5.06 o
   9  16   9      141.94      164.99     10.65 o
 -10  17   9      192.24      318.13     10.13 o
  -9  17   9      153.48      142.24      7.28 o
  -8  17   9      411.53      327.36     13.81 o
  -7  17   9      144.15      141.47      4.79 o
  -6  17   9      200.26      175.39      5.56 o
  -5  17   9        7.47        5.75      2.54 o
  -4  17   9       28.69       16.53      3.59 o
  -3  17   9      192.60      189.33      5.01 o
  -2  17   9      324.85      342.62      6.54 o
  -1  17   9      149.63      160.85      5.48 o
   0  17   9     2311.61     2345.33     25.41 o
   1  17   9      165.74      145.41      5.37 o
   2  17   9      223.00      221.17      7.38 o
   3  17   9       17.15       15.22      3.15 o
   4  17   9       53.87       43.72      6.15 o
   5  17   9       21.78       18.61      3.23 o
   6  17   9       27.37       20.65      4.78 o
   7  17   9        0.62       -0.72      4.89 o
   8  17   9        2.17        2.79      3.88 o
 -10  18   9        7.24        5.03      3.52 o
  -9  18   9      449.81      568.16     12.78 o
  -8  18   9       30.36       22.95      2.84 o
  -7  18   9       54.13       60.97      3.85 o
  -6  18   9       14.12       25.80      3.50 o
  -5  18   9      381.66      369.08      8.19 o
  -4  18   9      228.44      227.07      6.46 o
  -3  18   9       34.13       33.47      3.15 o
  -2  18   9     2276.17     2311.92     25.86 o
  -1  18   9     1106.78     1090.75     14.21 o
   0  18   9      365.23      365.96      7.63 o
   1  18   9       19.02       16.03      3.37 o
   2  18   9      297.50      317.20      9.00 o
   3  18   9      129.45      128.40      4.65 o
   4  18   9      213.35      210.31      6.24 o
   5  18   9       63.97       60.78      9.62 o
   6  18   9       50.97       38.00      6.27 o
   7  18   9       14.80       13.17      5.95 o
   8  18   9       23.67       31.06      5.41 o
  -9  19   9       42.49       48.83      4.11 o
  -8  19   9       37.91       47.81      4.83 o
  -7  19   9        0.78       -0.10      1.66 o
  -6  19   9       16.77       23.86      3.67 o
  -5  19   9        1.05        2.61      2.67 o
  -4  19   9      310.65      289.82      6.70 o
  -3  19   9      328.85      344.75      6.38 o
  -2  19   9      865.56      886.22     12.95 o
  -1  19   9       65.53       58.01      4.16 o
   0  19   9      110.73      108.01      6.16 o
   1  19   9     1659.66     1655.78     20.71 o
   2  19   9      764.72      843.62     12.25 o
   3  19   9       83.39       84.28      4.86 o
   4  19   9       62.85       67.59      4.86 o
   5  19   9        0.00        1.35      2.13 o
   6  19   9      124.11      114.67     20.80 o
   7  19   9       62.03       62.15      8.81 o
   8  19   9      228.68      307.85     15.18 o
  -9  20   9       79.80       58.18      7.28 o
  -8  20   9       72.23       58.39      4.04 o
  -7  20   9        0.02        1.44      2.10 o
  -6  20   9      309.18      329.97      6.68 o
  -5  20   9       53.56       37.57      4.33 o
  -4  20   9      480.08      461.31      8.71 o
  -3  20   9      821.81      853.87     13.40 o
  -2  20   9     1184.81     1062.14     13.84 o
  -1  20   9       29.40       27.80      3.75 o
   0  20   9     1626.13     1632.09     19.20 o
   1  20   9      174.59      197.39      8.80 o
   2  20   9       90.39       88.09      4.30 o
   3  20   9      337.23      323.02      9.84 o
   4  20   9        4.56        2.18      2.57 o
   5  20   9      169.57      149.64     12.05 o
   6  20   9       49.41       28.37      5.53 o
   7  20   9       16.53        9.96      5.44 o
  -9  21   9       51.41       86.28     12.24 o
  -8  21   9       27.06       12.63      2.87 o
  -7  21   9        3.87        3.38      2.57 o
  -6  21   9       91.86       84.82      4.60 o
  -5  21   9      168.31      177.07      5.53 o
  -4  21   9      423.90      394.67     11.10 o
  -3  21   9     1017.89      958.57     13.19 o
  -2  21   9       21.05       17.34      2.95 o
  -1  21   9      342.31      354.04      8.58 o
   0  21   9       56.76       52.92      3.58 o
   1  21   9     2381.65     2447.21     34.46 o
   2  21   9      428.76      405.74     12.52 o
   3  21   9       33.68       39.64      3.56 o
   4  21   9       79.12       62.09      6.90 o
   5  21   9      124.57      123.07     13.38 o
   6  21   9        0.54        2.60      2.07 o
   7  21   9       72.52      175.45    148.71 o
  -8  22   9       22.28       11.97      3.76 o
  -7  22   9        0.07        2.08      2.12 o
  -6  22   9       26.40       24.59      3.23 o
  -5  22   9        0.03        1.14      2.14 o
  -4  22   9      484.36      456.61     10.57 o
  -3  22   9        7.32       12.30      2.81 o
  -2  22   9      450.53      437.47      8.49 o
  -1  22   9     1760.54     1794.85     22.39 o
   0  22   9        0.92        5.54      2.62 o
   1  22   9        4.37        2.82      2.94 o
   2  22   9      102.86      125.14      6.59 o
   3  22   9        0.75        3.73      2.68 o
   4  22   9      156.70      131.40      7.45 o
   5  22   9      130.83      142.39      6.73 o
   6  22   9      138.91      146.89     13.64 o
  -8  23   9       49.03       36.28     12.87 o
  -7  23   9      143.72      158.85      6.90 o
  -6  23   9        8.89        4.02      1.98 o
  -5  23   9       24.69       26.52      3.87 o
  -4  23   9        0.04        1.56      2.81 o
  -3  23   9       84.56       73.83      4.55 o
  -2  23   9        5.45        7.93      3.57 o
  -1  23   9       39.30       56.71      4.04 o
   0  23   9        0.27        3.20      2.67 o
   1  23   9       33.90       32.85      5.11 o
   2  23   9     1463.50     1485.95     22.03 o
   3  23   9       27.48       32.52      4.44 o
   4  23   9        9.19        7.32      2.29 o
   5  23   9      162.49      142.59     13.74 o
   6  23   9        3.78        3.33      6.31 o
  -7  24   9       57.89       78.48      5.79 o
  -6  24   9       40.06       29.34      3.61 o
  -5  24   9      242.28      230.14      6.22 o
  -4  24   9       28.98       25.35      3.40 o
  -3  24   9      341.25      314.43     13.68 o
  -2  24   9        1.29        2.72      2.89 o
  -1  24   9       28.78       31.83      3.65 o
   0  24   9        0.58        2.53      2.22 o
   1  24   9      809.74      765.56     12.65 o
   2  24   9        1.64        4.69      2.81 o
   3  24   9     1127.71     1115.84     42.64 o
   4  24   9        1.36        1.72      2.17 o
   5  24   9      107.97      108.00      9.20 o
  -6  25   9        7.36        4.96      2.28 o
  -5  25   9       56.72       36.03      3.68 o
  -4  25   9       13.81       11.85      2.93 o
  -3  25   9        6.20        6.29      3.42 o
  -2  25   9        3.06        4.35      2.87 o
  -1  25   9      305.65      314.22      7.13 o
   0  25   9      149.57      145.57      6.07 o
   1  25   9       19.39       21.93      3.40 o
   2  25   9      368.64      390.01     10.96 o
   3  25   9      155.32      156.07      9.43 o
   4  25   9       42.24       50.75      4.60 o
  -6  26   9       13.57        7.47      4.47 o
  -5  26   9       27.68       33.16      3.15 o
  -4  26   9        0.03        0.56      2.02 o
  -3  26   9       17.11       11.17      3.66 o
  -2  26   9        4.81        5.41      2.74 o
  -1  26   9       79.96       94.16      5.88 o
   0  26   9        9.29        7.93      2.99 o
   1  26   9      243.07      247.00      9.76 o
   2  26   9       62.66       65.96      4.49 o
   3  26   9       18.89       16.56      3.42 o
   4  26   9       12.91        6.55      5.18 o
  -5  27   9        6.84        2.27      3.65 o
  -4  27   9        7.98        6.70      3.27 o
  -3  27   9        3.46        3.54      2.82 o
  -2  27   9       33.14       27.70      3.70 o
  -1  27   9       18.04       12.78      3.24 o
   0  27   9        2.46        2.97      3.14 o
   1  27   9       16.23        8.69      2.77 o
   2  27   9       30.90       24.10      3.25 o
   3  27   9       39.04       54.61      6.87 o
  -3  28   9        7.12        2.34      2.64 o
  -2  28   9        0.43        1.16      2.69 o
  -1  28   9      170.02      165.53      5.36 o
   0  28   9        5.16        2.20      2.46 o
   1  28   9        7.10        4.64      3.91 o
 -12   0  10      226.03      162.26     11.50 o
 -10   0  10       55.22       46.86      8.33 o
  -8   0  10       72.13      114.25      6.08 o
  -6   0  10     1382.23     1399.63     17.82 o
  -4   0  10      235.19      206.00      3.85 o
  -2   0  10     5801.12     6855.75     61.33 o
   0   0  10      332.22      327.45      4.64 o
   2   0  10    16221.37    17117.23    214.92 o
   4   0  10       25.69       27.08      4.13 o
   6   0  10       93.28       88.17     10.95 o
   8   0  10      681.91      777.41     21.16 o
  10   0  10        0.48       -2.92      5.27 o
 -12   1  10      374.60      401.54     10.82 o
 -11   1  10      152.43      142.27     11.10 o
 -10   1  10       29.21       32.99      4.26 o
  -9   1  10       74.66       60.15      4.04 o
  -8   1  10       91.98       97.49      3.83 o
  -7   1  10        8.78        4.78      2.52 o
  -6   1  10      553.22      534.18      6.51 o
  -5   1  10      810.86      779.11      5.50 o
  -4   1  10        0.69        4.44      1.28 o
  -3   1  10        1.27       10.05      1.08 o
  -2   1  10      394.86      551.80      4.68 o
  -1   1  10      546.27      570.05      5.65 o
   0   1  10       77.49      121.55      2.21 o
   1   1  10      388.48      393.29      3.81 o
   2   1  10     8540.83     8991.06     86.25 o
   3   1  10        0.01        5.69      1.70 o
   4   1  10       99.80       88.54      3.08 o
   5   1  10      631.01      564.58     14.05 o
   6   1  10      231.11      244.53      8.75 o
   7   1  10        1.43        1.02      3.85 o
   8   1  10     1182.41     1236.96     24.30 o
   9   1  10       18.77       15.02      5.52 o
  10   1  10       18.22       13.06      7.14 o
 -12   2  10        6.68        3.97      2.06 o
 -11   2  10        0.19        0.30      2.34 o
 -10   2  10      428.96      462.71      9.19 o
  -9   2  10       58.67       54.37      3.79 o
  -8   2  10      123.14      152.81      5.33 o
  -7   2  10       37.31       38.12      3.35 o
  -6   2  10      596.72      506.24      6.12 o
  -5   2  10      106.74      100.72      2.12 o
  -4   2  10     1391.99     1358.30      8.84 o
  -3   2  10      753.99      727.65      5.17 o
  -2   2  10      748.91      678.94      5.32 o
  -1   2  10      152.61      171.14      2.59 o
   0   2  10      432.64      343.83      3.43 o
   1   2  10      729.38      721.58      5.65 o
   2   2  10     2278.61     2378.40     16.15 o
   3   2  10     2739.47     2766.19     21.48 o
   4   2  10       15.18       17.72      2.62 o
   5   2  10      355.51      351.44      8.05 o
   6   2  10        2.59        2.34      4.07 o
   7   2  10       58.15       61.50      5.92 o
   8   2  10      405.41      410.76     10.40 o
   9   2  10       64.56       59.35      6.62 o
  10   2  10       51.94       52.51      9.20 o
 -12   3  10       85.36       99.60      8.87 o
 -11   3  10        0.00        1.47      2.27 o
 -10   3  10      125.05      102.90      5.93 o
  -9   3  10       52.99       53.25      4.57 o
  -8   3  10      496.36      425.72      7.01 o
  -7   3  10        6.11        7.65      2.51 o
  -6   3  10        0.17        3.31      1.52 o
  -5   3  10      326.73      312.37      3.40 o
  -4   3  10      451.75      460.95      4.03 o
  -3   3  10        4.86        3.61      0.96 o
  -2   3  10     1041.69      979.56      6.67 o
  -1   3  10     1390.43     1456.03      9.15 o
   0   3  10       50.13       34.44      1.46 o
   1   3  10      108.89       77.94      1.64 o
   2   3  10     1757.06     1758.48     20.04 o
   3   3  10      162.77      185.40      3.82 o
   4   3  10     5249.72     5320.31     63.50 o
   5   3  10      104.29       82.53      4.57 o
   6   3  10       14.57       19.12      4.84 o
   7   3  10     1301.46     1293.95     20.92 o
   8   3  10        4.85        3.29      3.36 o
   9   3  10       10.00       11.29      5.47 o
  10   3  10       60.19       62.38      8.16 o
 -12   4  10       16.39       11.23      2.25 o
 -11   4  10        3.34        5.64      2.85 o
 -10   4  10       37.59       44.46      4.33 o
  -9   4  10      127.30       91.61      4.53 o
  -8   4  10      457.95      449.09      8.02 o
  -7   4  10       34.13       36.63      3.31 o
  -6   4  10     1037.96      978.11      9.55 o
  -5   4  10      165.32      166.23      2.59 o
  -4   4  10      481.87      497.54      4.09 o
  -3   4  10      679.40      720.86      5.31 o
  -2   4  10     2757.89     2883.08     16.57 o
  -1   4  10     2830.03     3190.56     19.20 o
   0   4  10        3.13        3.83      0.96 o
   1   4  10        1.59        6.40      1.10 o
   2   4  10      442.27      435.55      4.75 o
   3   4  10      462.59      501.03      5.50 o
   4   4  10     2080.08     1966.89     18.57 o
   5   4  10       20.68       14.85      2.93 o
   6   4  10      687.19      763.32     15.07 o
   7   4  10        2.23        6.61      4.21 o
   8   4  10       48.04       85.08      8.85 o
   9   4  10       18.05       15.61      5.82 o
  10   4  10      119.50      141.28      9.89 o
 -12   5  10        9.70       11.36      3.27 o
 -11   5  10        9.72        7.61      2.74 o
 -10   5  10      338.79      339.50      8.06 o
  -9   5  10       85.85       68.78      4.44 o
  -8   5  10       22.90       18.94      3.03 o
  -7   5  10       82.35       92.55      4.10 o
  -6   5  10      329.73      303.19      5.71 o
  -5   5  10     1490.59     1449.85     11.92 o
  -4   5  10      537.30      518.53      4.74 o
  -3   5  10     1261.08     1349.67      8.60 o
  -2   5  10      802.82      794.81      5.57 o
  -1   5  10     1728.93     1861.08     11.05 o
   0   5  10      921.93      888.58      6.24 o
   1   5  10      831.89      825.88      5.98 o
   2   5  10      475.06      506.76      4.73 o
   3   5  10      115.01      108.68      3.01 o
   4   5  10     1186.54     1262.31     13.30 o
   5   5  10      686.22      716.87     11.57 o
   6   5  10      514.66      488.10      9.07 o
   7   5  10       25.63       23.38      4.79 o
   8   5  10       28.48       22.29      5.04 o
   9   5  10       11.74       13.66      5.86 o
  10   5  10       39.38       31.34      8.14 o
 -12   6  10        0.12       -0.07      2.79 o
 -11   6  10      282.94      265.81      7.91 o
 -10   6  10      144.96      149.76      5.77 o
  -9   6  10      207.81      200.41      6.55 o
  -8   6  10       12.54        5.54      2.80 o
  -7   6  10      705.17      693.11      9.85 o
  -6   6  10       71.05       73.51      3.65 o
  -5   6  10      376.14      380.68      4.84 o
  -4   6  10      287.77      288.48      3.39 o
  -3   6  10     1462.81     1484.00      9.85 o
  -2   6  10        9.58       12.21      1.21 o
  -1   6  10      762.38      754.86      5.18 o
   0   6  10      595.66      609.40      5.47 o
   1   6  10      626.40      634.39      5.47 o
   2   6  10       65.40       89.00      2.28 o
   3   6  10        1.06        3.30      2.12 o
   4   6  10      242.38      231.23      5.27 o
   5   6  10       86.01      105.55      4.40 o
   6   6  10      301.31      308.82      7.18 o
   7   6  10      395.14      386.73     10.35 o
   8   6  10       58.18       60.93      6.21 o
   9   6  10       82.27       76.86      7.35 o
  10   6  10       54.47       48.68      9.79 o
 -12   7  10       27.93       28.81      5.31 o
 -11   7  10      341.38      316.56      8.03 o
 -10   7  10       72.79       75.90      5.16 o
  -9   7  10     1255.86     1210.75     16.05 o
  -8   7  10      125.48      146.51      5.13 o
  -7   7  10     2191.46     2161.09     24.84 o
  -6   7  10      757.35      752.34      9.89 o
  -5   7  10        0.08        3.63      1.81 o
  -4   7  10     1051.66     1021.01      7.21 o
  -3   7  10      150.50      159.48      2.57 o
  -2   7  10     1144.45     1056.95      7.40 o
  -1   7  10     1669.72     1849.79     10.67 o
   0   7  10      357.88      392.29      4.19 o
   1   7  10        0.01        1.86      1.40 o
   2   7  10      691.93      745.71      6.65 o
   3   7  10      537.16      509.38      8.02 o
   4   7  10      269.10      267.26      6.09 o
   5   7  10       13.11       14.39      3.48 o
   6   7  10     1356.68     1331.45     20.54 o
   7   7  10       27.53       26.58      4.53 o
   8   7  10     1189.65     1091.08     22.88 o
   9   7  10       99.73      115.27     11.15 o
  10   7  10        0.23        0.78      6.15 o
 -12   8  10        9.18        5.25      3.09 o
 -11   8  10      635.09      709.24     19.74 o
 -10   8  10       48.90       47.57      3.81 o
  -9   8  10      129.34      124.08      5.06 o
  -8   8  10      141.97      134.39      4.37 o
  -7   8  10     1034.08     1011.27     12.47 o
  -6   8  10       25.61       34.28      3.46 o
  -5   8  10      468.12      473.64      5.94 o
  -4   8  10      876.11      874.91      7.10 o
  -3   8  10      388.58      427.33      3.92 o
  -2   8  10     2254.68     2229.68     13.94 o
  -1   8  10      543.61      595.93      4.83 o
   0   8  10      246.63      254.05      3.40 o
   1   8  10      898.31      934.16      7.52 o
   2   8  10      823.69      891.18      7.94 o
   3   8  10     1063.37     1092.03     13.37 o
   4   8  10       22.46       21.35      2.91 o
   5   8  10      422.40      430.94      8.56 o
   6   8  10      327.73      300.48      9.17 o
   7   8  10       64.85      104.32      6.38 o
   8   8  10       45.36       39.39      5.07 o
   9   8  10       68.32       75.34     10.36 o
  10   8  10       65.36       66.82     10.64 o
 -12   9  10        1.47        2.24      2.94 o
 -11   9  10       11.68        9.43      2.33 o
 -10   9  10        0.36        1.30      1.72 o
  -9   9  10       19.67       26.43      3.24 o
  -8   9  10      263.04      290.37      6.41 o
  -7   9  10      241.57      230.51      6.11 o
  -6   9  10       62.06       52.97      3.41 o
  -5   9  10      395.05      361.11      5.65 o
  -4   9  10      580.94      568.90      5.24 o
  -3   9  10        3.12       12.60      1.56 o
  -2   9  10       91.64       82.64      1.99 o
  -1   9  10     5985.76     6574.87     40.73 o
   0   9  10     1445.30     1501.34     10.44 o
   1   9  10      220.08      267.70      3.54 o
   2   9  10      477.60      488.33      6.50 o
   3   9  10      143.20      141.37      4.24 o
   4   9  10      251.77      253.19      7.37 o
   5   9  10      176.05      164.41      6.19 o
   6   9  10        8.01        1.85      3.08 o
   7   9  10      928.35      810.87     16.28 o
   8   9  10       11.19        4.64      3.91 o
   9   9  10      483.88      491.79     19.59 o
  10   9  10        9.16        5.49      6.89 o
 -12  10  10       49.68       34.28     14.34 o
 -11  10  10       11.46        9.26      3.25 o
 -10  10  10       70.67       51.26      3.91 o
  -9  10  10      307.02      284.42      6.23 o
  -8  10  10      231.66      224.05      5.34 o
  -7  10  10     1981.13     2051.88     23.29 o
  -6  10  10      153.77      151.22      4.63 o
  -5  10  10       17.16       17.69      2.31 o
  -4  10  10      427.43      420.63      4.85 o
  -3  10  10        3.52        4.02      1.23 o
  -2  10  10       93.78       99.61      2.36 o
  -1  10  10      180.47      158.66      2.59 o
   0  10  10      123.59      137.12      3.39 o
   1  10  10        0.42        1.52      1.44 o
   2  10  10      630.65      676.01      7.27 o
   3  10  10      305.05      330.21      5.77 o
   4  10  10      414.51      391.46      7.92 o
   5  10  10       19.08       17.38      3.40 o
   6  10  10       41.07       41.79      5.21 o
   7  10  10      257.20      279.44      9.05 o
   8  10  10       81.22       90.88      7.30 o
   9  10  10        3.30        3.51      3.07 o
 -11  11  10       19.13       14.05      2.96 o
 -10  11  10        0.31        2.42      2.15 o
  -9  11  10        1.06        2.44      2.17 o
  -8  11  10      560.65      556.46      8.75 o
  -7  11  10      251.12      246.28      5.90 o
  -6  11  10     1460.51     1407.91     14.31 o
  -5  11  10      221.23      214.64      4.44 o
  -4  11  10      147.16      123.99      2.61 o
  -3  11  10     1384.48     1378.56     10.72 o
  -2  11  10      535.09      605.53      6.06 o
  -1  11  10      110.95      143.09      3.61 o
   0  11  10        2.01        6.89      2.03 o
   1  11  10       23.46       23.34      2.27 o
   2  11  10      231.14      270.63      6.50 o
   3  11  10        0.29        7.81      2.75 o
   4  11  10      172.27      175.99      7.05 o
   5  11  10       36.60       28.15      4.38 o
   6  11  10      221.37      202.46      7.82 o
   7  11  10     1164.59     1094.73     22.42 o
   8  11  10      284.01      273.21     10.83 o
   9  11  10      155.76      129.58      9.53 o
 -11  12  10      100.41      103.51     10.39 o
 -10  12  10      191.13      193.75      6.53 o
  -9  12  10      173.64      156.78      5.28 o
  -8  12  10      392.48      436.26      9.31 o
  -7  12  10     2379.75     2514.31     28.48 o
  -6  12  10      125.80      131.78      4.79 o
  -5  12  10     1261.79     1165.99     13.71 o
  -4  12  10       56.02       59.40      3.12 o
  -3  12  10     1031.53     1003.40     11.78 o
  -2  12  10     4233.18     4142.21     34.30 o
  -1  12  10      678.95      653.93      8.73 o
   0  12  10     2356.58     2398.45     19.94 o
   1  12  10        3.16        5.48      2.00 o
   2  12  10       65.50       87.83      3.70 o
   3  12  10       15.83       15.89      2.82 o
   4  12  10      781.80      733.07     17.29 o
   5  12  10       73.81       70.22      4.87 o
   6  12  10      710.45      629.62     12.31 o
   7  12  10        5.24        9.33      4.84 o
   8  12  10        5.98        7.45      4.66 o
   9  12  10       56.32       60.94      6.47 o
 -11  13  10       16.70       18.59      6.49 o
 -10  13  10        5.95        6.64      2.61 o
  -9  13  10       50.52       46.16      4.17 o
  -8  13  10       14.53       16.06      2.80 o
  -7  13  10       10.55       19.08      3.14 o
  -6  13  10       63.09       63.48      3.81 o
  -5  13  10      329.56      328.43      6.75 o
  -4  13  10      104.64       89.83      3.63 o
  -3  13  10      126.18      122.15      4.29 o
  -2  13  10        1.01        4.48      2.04 o
  -1  13  10       28.83       34.49      3.02 o
   0  13  10     1287.30     1178.00     11.74 o
   1  13  10      454.70      450.33      7.59 o
   2  13  10        5.22        9.21      3.52 o
   3  13  10       37.20       40.57      3.74 o
   4  13  10       46.44       46.80      4.73 o
   5  13  10        1.93        4.15      3.66 o
   6  13  10        0.80        4.28      2.74 o
   7  13  10      386.98      365.46     13.41 o
   8  13  10       73.08       67.97      7.09 o
   9  13  10        1.77       -0.04      2.87 o
 -11  14  10       33.76       48.77     11.65 o
 -10  14  10       14.54        7.62      2.76 o
  -9  14  10       21.11       14.96      4.36 o
  -8  14  10       12.46       19.97      4.14 o
  -7  14  10      257.24      230.02      6.07 o
  -6  14  10      528.70      508.73      8.95 o
  -5  14  10      258.23      293.84      6.09 o
  -4  14  10       22.83       29.63      3.68 o
  -3  14  10       36.79       31.96      3.10 o
  -2  14  10      205.02      200.09      5.27 o
  -1  14  10     1567.82     1611.12     18.58 o
   0  14  10        1.04        5.51      2.37 o
   1  14  10      265.59      232.15      5.92 o
   2  14  10      448.66      475.72      9.04 o
   3  14  10       70.21       69.98      4.06 o
   4  14  10      118.83      122.73      5.76 o
   5  14  10      266.95      269.89      9.89 o
   6  14  10       18.88       16.35      3.82 o
   7  14  10      166.49      152.23     10.26 o
   8  14  10      188.89      186.26     14.92 o
   9  14  10       27.61       22.53      7.81 o
 -10  15  10        0.13        0.14      2.06 o
  -9  15  10      149.94      131.46      6.88 o
  -8  15  10       82.39       81.66      5.21 o
  -7  15  10       18.24       16.23      3.00 o
  -6  15  10      931.55      953.29     12.44 o
  -5  15  10      565.77      515.21      8.84 o
  -4  15  10      105.96      122.43      4.85 o
  -3  15  10      361.87      316.10      6.52 o
  -2  15  10      392.12      365.76      7.35 o
  -1  15  10     1367.37     1333.59     16.32 o
   0  15  10       57.62       60.20      4.03 o
   1  15  10      174.93      153.14      5.28 o
   2  15  10        4.84       13.51      2.84 o
   3  15  10      197.49      204.92      5.83 o
   4  15  10       61.48       54.42      4.73 o
   5  15  10       26.71       30.89      4.84 o
   6  15  10        0.12        1.11      2.71 o
   7  15  10        2.64        2.70      6.96 o
   8  15  10       64.36       63.93      6.98 o
 -10  16  10      158.26      162.72      8.27 o
  -9  16  10      136.26      134.27     10.90 o
  -8  16  10        7.22        9.19      3.24 o
  -7  16  10      236.26      213.40      5.58 o
  -6  16  10       38.62       31.83      3.76 o
  -5  16  10      120.86      107.22      4.87 o
  -4  16  10       29.87       32.13      3.48 o
  -3  16  10      503.54      501.03      8.45 o
  -2  16  10      626.29      664.59     10.74 o
  -1  16  10     3367.19     3418.88     37.13 o
   0  16  10        1.97        3.62      2.91 o
   1  16  10        5.43        9.57      3.12 o
   2  16  10     1313.57     1289.36     21.09 o
   3  16  10       33.84       32.87      3.81 o
   4  16  10       34.01       37.38      4.57 o
   5  16  10      152.82      145.34     16.29 o
   6  16  10      116.46      114.77     14.28 o
   7  16  10       38.06       26.64      8.41 o
   8  16  10        0.60        0.99      3.53 o
 -10  17  10      127.65      147.07      6.89 o
  -9  17  10       11.81        4.16      2.73 o
  -8  17  10       58.48       54.52      5.20 o
  -7  17  10        2.59        2.66      2.03 o
  -6  17  10      119.48      110.85      4.38 o
  -5  17  10       29.07       28.36      3.35 o
  -4  17  10      334.71      313.41      7.11 o
  -3  17  10       36.56       41.52      3.42 o
  -2  17  10       29.72       24.19      3.54 o
  -1  17  10        0.90        1.98      2.46 o
   0  17  10       69.81       67.06      4.40 o
   1  17  10      235.73      234.74      7.00 o
   2  17  10      641.51      679.23     13.43 o
   3  17  10      215.81      201.94      7.45 o
   4  17  10      153.93      162.07     13.51 o
   5  17  10        5.56        4.09      3.47 o
   6  17  10       22.27       14.31      4.44 o
   7  17  10        2.28        4.79      5.46 o
   8  17  10       19.41        6.74      4.90 o
 -10  18  10       19.53       11.32      4.35 o
  -9  18  10       25.93       23.19      4.12 o
  -8  18  10       37.28       33.70      3.58 o
  -7  18  10       33.40       26.65      3.08 o
  -6  18  10      835.75      816.08     12.85 o
  -5  18  10      303.00      281.87      6.42 o
  -4  18  10       14.90       12.43      3.22 o
  -3  18  10      305.96      301.08      6.44 o
  -2  18  10       44.47       51.04      3.94 o
  -1  18  10     3193.89     3196.84     35.45 o
   0  18  10     2191.80     2265.63     25.55 o
   1  18  10       68.15       70.12      4.36 o
   2  18  10        3.07        3.26      2.41 o
   3  18  10       81.09       74.49      4.10 o
   4  18  10       32.36       45.35      4.86 o
   5  18  10      275.51      297.45     11.22 o
   6  18  10       57.71       64.68     10.04 o
   7  18  10        7.06        4.38      4.17 o
  -9  19  10       26.32       38.97      3.39 o
  -8  19  10      239.87      283.83     14.23 o
  -7  19  10        9.09        7.54      2.64 o
  -6  19  10      103.33      140.24      4.79 o
  -5  19  10       30.18       16.76      3.34 o
  -4  19  10      205.93      227.26      6.10 o
  -3  19  10       66.76       99.92      4.01 o
  -2  19  10      113.30      117.30      5.36 o
  -1  19  10      466.03      470.92      8.55 o
   0  19  10      320.45      303.85      6.67 o
   1  19  10      547.73      528.73     12.46 o
   2  19  10       86.61       84.42      4.94 o
   3  19  10      642.11      601.90     24.54 o
   4  19  10      761.34      798.49     14.90 o
   5  19  10        4.40        4.77      3.09 o
   6  19  10       66.37       49.53      9.18 o
   7  19  10       32.50       35.30      5.27 o
  -9  20  10        4.08        2.39      2.76 o
  -8  20  10       67.91       61.33      5.77 o
  -7  20  10       11.02       11.42      2.88 o
  -6  20  10        2.38        5.20      2.90 o
  -5  20  10      176.25      179.30      6.70 o
  -4  20  10      344.67      332.87      7.10 o
  -3  20  10       41.65       33.21      3.80 o
  -2  20  10       69.09       69.10      4.33 o
  -1  20  10     1241.49     1249.68     15.96 o
   0  20  10       42.09       48.83      3.64 o
   1  20  10      780.24      787.18     18.22 o
   2  20  10      605.94      575.63     15.14 o
   3  20  10      336.43      337.08     13.07 o
   4  20  10        2.08        1.86      2.28 o
   5  20  10       50.37       43.87      4.80 o
   6  20  10       20.25       13.25      4.25 o
   7  20  10       22.96       18.77      7.39 o
  -8  21  10       27.54       16.31      3.84 o
  -7  21  10       47.10       29.35      3.77 o
  -6  21  10       29.82       21.23      3.02 o
  -5  21  10      292.28      296.41      7.16 o
  -4  21  10      162.86      144.84      5.59 o
  -3  21  10       24.70       23.61      3.92 o
  -2  21  10        0.04        1.17      2.39 o
  -1  21  10       75.11       80.67      4.59 o
   0  21  10       53.94       59.23      4.46 o
   1  21  10       31.88       40.63      4.06 o
   2  21  10      196.58      174.97      8.29 o
   3  21  10        4.47        6.90      2.66 o
   4  21  10       24.84       18.75      3.54 o
   5  21  10      176.75      199.53     10.37 o
   6  21  10       21.14        7.42      4.53 o
  -8  22  10        6.22        4.20      3.90 o
  -7  22  10       15.83       14.02      2.53 o
  -6  22  10        3.68        1.88      2.15 o
  -5  22  10      103.15       84.98      4.37 o
  -4  22  10        5.53        7.95      2.77 o
  -3  22  10      719.21      709.13     16.83 o
  -2  22  10        1.57        3.82      2.43 o
  -1  22  10       93.40       96.95      4.47 o
   0  22  10      532.11      531.34     11.05 o
   1  22  10      482.22      498.27     14.49 o
   2  22  10      120.24      116.94      8.56 o
   3  22  10     1569.48     1648.97     23.67 o
   4  22  10       12.70        7.65      2.22 o
   5  22  10       12.33        4.60      3.18 o
   6  22  10       13.51        7.81      7.37 o
  -7  23  10       24.02       41.77      7.98 o
  -6  23  10       60.84       52.20      3.01 o
  -5  23  10       11.37        6.52      2.45 o
  -4  23  10      153.02      131.71      5.71 o
  -3  23  10        1.87        4.49      2.70 o
  -2  23  10        1.05        1.49      2.20 o
  -1  23  10      215.04      218.73      6.04 o
   0  23  10      225.23      218.88      6.60 o
   1  23  10      212.89      199.11      6.83 o
   2  23  10       74.95       71.77      4.56 o
   3  23  10      503.94      521.21     11.50 o
   4  23  10      111.75      106.16     13.60 o
   5  23  10      120.82      113.55     10.19 o
  -7  24  10       23.70       42.29      4.10 o
  -6  24  10        0.09        0.58      1.86 o
  -5  24  10        6.04        2.58      2.25 o
  -4  24  10        3.33        3.42      3.16 o
  -3  24  10        8.69        4.50      2.67 o
  -2  24  10       33.87       40.50      3.84 o
  -1  24  10      330.23      300.01      6.80 o
   0  24  10      252.12      254.82      7.19 o
   1  24  10      354.21      353.04      9.84 o
   2  24  10      154.54      145.92      7.78 o
   3  24  10       27.48       21.97      2.82 o
   4  24  10        0.10        0.28      3.08 o
   5  24  10       49.70       48.68      6.02 o
  -6  25  10        8.42        5.91      2.27 o
  -5  25  10        4.97        3.02      2.06 o
  -4  25  10        2.17        1.26      2.76 o
  -3  25  10       41.18       50.03      4.43 o
  -2  25  10      272.54      292.72      7.11 o
  -1  25  10       19.47       21.90      2.96 o
   0  25  10        3.75        4.94      2.84 o
   1  25  10      132.37      137.56      5.46 o
   2  25  10       49.12       54.11      5.89 o
   3  25  10        5.29        3.27      2.39 o
   4  25  10       31.97       49.86      6.66 o
  -5  26  10        0.15        0.99      2.15 o
  -4  26  10       26.07       18.35      3.86 o
  -3  26  10       10.61        7.41      3.19 o
  -2  26  10       96.72      112.67      5.19 o
  -1  26  10        0.59        1.22      2.89 o
   0  26  10       12.58       11.48      3.66 o
   1  26  10        3.05        2.29      2.02 o
   2  26  10       21.25       24.33      3.10 o
   3  26  10       24.67       20.31      4.86 o
  -4  27  10        6.89        8.05      2.87 o
  -3  27  10        4.94        7.52      2.86 o
  -2  27  10       29.94       28.79      4.34 o
  -1  27  10      104.90       98.30      5.17 o
   0  27  10       63.77       66.45      4.19 o
   1  27  10        3.29        1.33      2.23 o
   2  27  10       26.51       37.46      5.48 o
  -2  28  10        5.86        5.13      3.39 o
  -1  28  10       25.53       40.39      5.01 o
 -11   0  11      101.92      109.65     12.59 o
  -9   0  11       53.75       44.51      5.64 o
  -7   0  11      236.56      245.47      8.85 o
  -5   0  11       16.20       19.62      2.82 o
  -3   0  11     4258.32     4256.25     34.97 o
  -1   0  11       50.27       45.79      2.53 o
   1   0  11     4609.06     4949.58     45.98 o
   3   0  11      279.53      246.58      7.81 o
   5   0  11     1272.04     1211.00     27.14 o
   7   0  11       72.16       69.15      8.94 o
   9   0  11        1.93       -1.85      8.06 o
 -12   1  11        3.09        2.64      2.05 o
 -11   1  11       88.61       67.59      5.72 o
 -10   1  11       21.62       17.10      3.48 o
  -9   1  11       19.94       15.71      3.10 o
  -8   1  11      121.72      140.53      4.64 o
  -7   1  11        1.23        6.92      2.66 o
  -6   1  11       50.46       68.90      4.32 o
  -5   1  11      333.81      426.73      5.98 o
  -4   1  11     1653.65     1873.22     13.21 o
  -3   1  11      895.94      915.46      6.68 o
  -2   1  11     8508.05     9217.60     62.03 o
  -1   1  11       49.76       51.59      1.84 o
   0   1  11      500.89      503.66      4.17 o
   1   1  11      230.77      293.49      3.61 o
   2   1  11     2770.78     2810.00     19.76 o
   3   1  11       51.35       64.33      3.02 o
   4   1  11     1917.80     1847.15     22.18 o
   5   1  11        0.01        5.17      4.33 o
   6   1  11     1815.88     1827.48     27.67 o
   7   1  11       13.34       10.52      4.99 o
   8   1  11       82.53       78.47      5.85 o
   9   1  11        4.64        4.42      4.03 o
  10   1  11        0.18       -1.82      4.83 o
 -12   2  11        6.39        5.13      2.13 o
 -11   2  11        5.02        8.37      2.82 o
 -10   2  11       85.99       82.32      4.62 o
  -9   2  11       72.97       75.14      3.80 o
  -8   2  11       22.39       10.11      2.80 o
  -7   2  11      184.68      203.41      5.68 o
  -6   2  11      236.29      245.54      6.20 o
  -5   2  11     1415.80     1481.71     12.77 o
  -4   2  11     2775.69     3002.44     19.94 o
  -3   2  11     4464.69     4691.99     29.11 o
  -2   2  11       87.80      121.41      2.32 o
  -1   2  11      309.01      287.35      3.01 o
   0   2  11       38.57       51.32      1.78 o
   1   2  11     2816.92     3292.75     21.26 o
   2   2  11     1317.13     1302.48     10.88 o
   3   2  11      236.40      227.07      4.30 o
   4   2  11        0.18       11.64      3.06 o
   5   2  11      487.62      518.93     11.33 o
   6   2  11       73.24       87.89      7.31 o
   7   2  11      105.45       72.24      6.43 o
   8   2  11        0.69        3.11      3.16 o
   9   2  11        9.06        9.14      4.27 o
  10   2  11       97.37       92.36     10.61 o
 -12   3  11        3.49        4.72      1.89 o
 -11   3  11      137.89      133.06      5.53 o
 -10   3  11        3.10        6.02      2.86 o
  -9   3  11      221.70      219.79      5.59 o
  -8   3  11        2.22        1.79      2.28 o
  -7   3  11      384.76      349.38      7.72 o
  -6   3  11       28.73       25.93      2.68 o
  -5   3  11      403.03      386.89      5.29 o
  -4   3  11      482.00      439.89      4.43 o
  -3   3  11     1116.96     1073.49      7.60 o
  -2   3  11     2197.36     2374.62     14.33 o
  -1   3  11     1127.04     1118.93      7.44 o
   0   3  11      198.11      237.32      2.71 o
   1   3  11      457.36      562.39      4.81 o
   2   3  11     1855.63     1902.51     14.67 o
   3   3  11      243.36      215.51      4.21 o
   4   3  11      954.34      884.42     12.36 o
   5   3  11       34.96       32.54      4.34 o
   6   3  11       36.68       42.74      5.29 o
   7   3  11      206.77      204.26      7.74 o
   8   3  11      188.19      215.75      8.36 o
   9   3  11       10.73        5.59      4.91 o
  10   3  11       46.04       33.61      7.46 o
 -12   4  11       38.80       32.90      4.48 o
 -11   4  11        0.86        7.11      2.62 o
 -10   4  11        1.01        1.37      2.16 o
  -9   4  11        3.33        1.43      2.05 o
  -8   4  11       23.62       17.50      3.73 o
  -7   4  11      136.73      136.30      5.44 o
  -6   4  11      453.54      431.21      8.56 o
  -5   4  11     1476.77     1484.78     13.70 o
  -4   4  11      191.26      180.33      2.73 o
  -3   4  11        4.65        2.82      1.22 o
  -2   4  11        5.93        3.41      0.93 o
  -1   4  11       58.37       44.17      1.56 o
   0   4  11      158.63      142.91      2.13 o
   1   4  11      917.64      948.70      7.23 o
   2   4  11       17.34       17.82      1.86 o
   3   4  11     2155.25     2188.06     20.66 o
   4   4  11      180.51      158.77      4.65 o
   5   4  11        7.15        9.98      3.10 o
   6   4  11     1184.24     1210.56     19.90 o
   7   4  11      163.83      167.92      7.95 o
   8   4  11        0.02       -1.23      3.09 o
   9   4  11       24.59       25.81      8.46 o
  10   4  11       28.61       23.57     14.30 o
 -12   5  11       13.38        9.33      2.78 o
 -11   5  11        2.91        3.09      2.22 o
 -10   5  11       53.92       53.69      3.60 o
  -9   5  11      125.39      101.79      4.06 o
  -8   5  11     1400.73     1453.55     17.72 o
  -7   5  11       23.91       34.02      3.72 o
  -6   5  11      442.13      378.67      7.56 o
  -5   5  11       17.95       19.00      2.31 o
  -4   5  11      797.02      775.36      7.32 o
  -3   5  11      385.43      368.88      4.17 o
  -2   5  11     2047.15     2217.07     14.54 o
  -1   5  11        0.47        6.46      1.17 o
   0   5  11      101.42      110.02      2.70 o
   1   5  11     1932.77     1976.76     14.06 o
   2   5  11        8.43       12.03      2.02 o
   3   5  11     1255.72     1320.51     14.94 o
   4   5  11      680.93      611.26      8.81 o
   5   5  11     1889.15     1919.01     23.86 o
   6   5  11     1279.62     1238.06     20.59 o
   7   5  11     1760.84     1816.91     32.02 o
   8   5  11      158.99      170.69      9.52 o
   9   5  11        1.25        3.04      4.25 o
  10   5  11        7.20        3.05      6.81 o
 -12   6  11        0.03        0.46      2.24 o
 -11   6  11      331.24      293.84     10.07 o
 -10   6  11       15.23       14.37      3.57 o
  -9   6  11      182.36      151.05      4.96 o
  -8   6  11      274.54      246.85      7.16 o
  -7   6  11      100.44       83.90      4.81 o
  -6   6  11      246.99      225.07      5.40 o
  -5   6  11     1600.32     1673.01     16.37 o
  -4   6  11       22.79       14.44      1.78 o
  -3   6  11        1.22        8.83      1.61 o
  -2   6  11     1310.40     1460.82     10.29 o
  -1   6  11      387.00      426.99      3.96 o
   0   6  11      369.64      410.86      4.40 o
   1   6  11      295.25      312.90      4.35 o
   2   6  11       75.84       79.67      3.05 o
   3   6  11       24.24       24.54      3.37 o
   4   6  11        4.42        8.84      2.77 o
   5   6  11       14.89       13.29      3.66 o
   6   6  11      564.37      566.44     11.77 o
   7   6  11      354.19      386.12     12.21 o
   8   6  11       36.86       32.76      7.55 o
   9   6  11       36.68       31.13      5.72 o
  10   6  11       74.40       70.33     11.08 o
 -12   7  11       10.30       12.08      2.98 o
 -11   7  11      116.78      107.09      4.72 o
 -10   7  11      394.46      437.52      7.86 o
  -9   7  11        0.05        2.02      3.01 o
  -8   7  11       14.79       17.33      3.29 o
  -7   7  11        0.02        2.49      2.56 o
  -6   7  11      107.46      123.30      4.51 o
  -5   7  11      293.30      285.40      5.30 o
  -4   7  11     1962.72     1910.24     14.52 o
  -3   7  11       20.55       34.18      1.94 o
  -2   7  11       10.28       13.69      1.56 o
  -1   7  11      189.98      253.79      3.77 o
   0   7  11        5.20        3.22      1.37 o
   1   7  11      305.68      274.46      4.21 o
   2   7  11      802.29      851.91      9.32 o
   3   7  11      287.72      271.16      6.31 o
   4   7  11       85.35       80.39      4.03 o
   5   7  11       77.43      106.47      5.22 o
   6   7  11      988.81      944.58     16.49 o
   7   7  11       33.20       37.99      6.92 o
   8   7  11       31.34       39.96      8.02 o
   9   7  11       19.33       16.95      8.50 o
 -12   8  11       19.72        6.50      3.38 o
 -11   8  11       19.86       12.52      2.81 o
 -10   8  11        0.09        1.47      1.90 o
  -9   8  11      732.18      758.30     11.81 o
  -8   8  11      633.24      654.16      9.74 o
  -7   8  11        8.61       11.84      3.20 o
  -6   8  11        0.03        7.55      2.56 o
  -5   8  11       52.81       53.77      3.11 o
  -4   8  11      539.06      572.07      6.10 o
  -3   8  11       86.23       77.24      2.66 o
  -2   8  11      394.39      408.65      4.45 o
  -1   8  11       10.73        3.99      1.61 o
   0   8  11       38.44       35.06      1.93 o
   1   8  11      136.19      141.25      3.33 o
   2   8  11      527.39      508.37      6.29 o
   3   8  11      203.36      202.17      5.43 o
   4   8  11      108.91      109.34      4.65 o
   5   8  11       61.33       69.20      4.52 o
   6   8  11        7.26       10.05      4.06 o
   7   8  11      864.74      877.30     16.86 o
   8   8  11      196.72      186.73     10.42 o
   9   8  11       60.58       68.72      9.42 o
 -11   9  11       34.87       24.07      3.44 o
 -10   9  11      110.73      118.99      4.96 o
  -9   9  11       77.09       66.08      4.70 o
  -8   9  11       52.79       57.64      4.25 o
  -7   9  11      387.12      402.70      8.37 o
  -6   9  11     1583.90     1497.26     16.66 o
  -5   9  11      813.46      744.15      8.66 o
  -4   9  11      938.21      913.33      8.51 o
  -3   9  11      436.80      406.74      4.70 o
  -2   9  11      417.01      415.62      5.67 o
  -1   9  11     1598.28     1640.78     13.71 o
   0   9  11     1968.61     2050.84     16.37 o
   1   9  11     3268.84     3340.62     27.99 o
   2   9  11      779.21      862.17      9.56 o
   3   9  11       21.62       20.77      3.17 o
   4   9  11      521.97      549.95     11.26 o
   5   9  11      599.70      504.51     14.43 o
   6   9  11     1949.38     1949.97     28.30 o
   7   9  11        0.03        5.07      3.87 o
   8   9  11      283.19      241.75      8.54 o
   9   9  11       18.83       19.94      7.24 o
 -11  10  11        8.76        7.22      2.58 o
 -10  10  11       10.20       12.96      2.62 o
  -9  10  11      162.28      174.23      5.65 o
  -8  10  11      482.80      487.11      8.56 o
  -7  10  11     5244.31     5342.12     55.87 o
  -6  10  11       55.28       45.22      3.63 o
  -5  10  11      317.44      279.72      5.17 o
  -4  10  11       98.72       85.75      2.97 o
  -3  10  11      429.82      425.31      5.25 o
  -2  10  11     1624.96     1647.90     14.41 o
  -1  10  11      972.34     1009.08     10.66 o
   0  10  11      484.18      486.00      6.32 o
   1  10  11      135.62      125.53      3.88 o
   2  10  11      180.11      183.04      4.71 o
   3  10  11       83.43      101.22      4.78 o
   4  10  11      179.48      173.11      5.94 o
   5  10  11       52.10       39.38      3.79 o
   6  10  11        3.41        2.00      3.54 o
   7  10  11      711.10      781.81     18.33 o
   8  10  11       61.35       59.99      6.84 o
   9  10  11      130.22      137.17     12.13 o
 -11  11  11        2.29        2.20      1.79 o
 -10  11  11        0.77        2.68      1.90 o
  -9  11  11       25.44       32.71      3.08 o
  -8  11  11       82.36       85.86      5.17 o
  -7  11  11      118.31      102.23      4.37 o
  -6  11  11        3.27        3.99      1.94 o
  -5  11  11     1132.60     1091.58     11.46 o
  -4  11  11      296.84      295.06      4.50 o
  -3  11  11     1674.42     1692.84     14.88 o
  -2  11  11     1372.31     1440.44     13.07 o
  -1  11  11     2531.99     2642.00     30.36 o
   0  11  11      242.64      219.16      4.84 o
   1  11  11     2141.49     2115.50     24.28 o
   2  11  11       82.45       84.14      3.79 o
   3  11  11       29.10       26.32      4.09 o
   4  11  11       21.65       31.58      4.42 o
   5  11  11      558.85      535.47     11.08 o
   6  11  11        1.18        2.73      3.74 o
   7  11  11      258.86      303.00     12.44 o
   8  11  11       11.53       11.64      4.52 o
   9  11  11        7.61        8.73      6.42 o
 -11  12  11        2.77        3.82      4.53 o
 -10  12  11       16.70       12.64      2.85 o
  -9  12  11       46.58       38.94      3.26 o
  -8  12  11      201.90      206.04      5.78 o
  -7  12  11     1508.73     1575.45     18.67 o
  -6  12  11      900.66      863.11     10.44 o
  -5  12  11      419.87      427.65      7.16 o
  -4  12  11      142.71      139.57      4.50 o
  -3  12  11      727.15      696.71      9.55 o
  -2  12  11      288.55      277.93      5.62 o
  -1  12  11       52.89       55.41      3.53 o
   0  12  11      372.96      336.16      6.24 o
   1  12  11       78.61       83.95      4.64 o
   2  12  11       32.78       43.96      3.49 o
   3  12  11      935.76      965.99     15.13 o
   4  12  11      371.23      387.08     11.37 o
   5  12  11        6.87        6.78      3.49 o
   6  12  11      245.49      218.93     10.64 o
   7  12  11        0.23        2.26      3.77 o
   8  12  11      147.70      157.41      9.02 o
   9  12  11        2.88        6.53     11.62 o
 -11  13  11       24.29       21.86      4.43 o
 -10  13  11      155.26      164.99      6.16 o
  -9  13  11      190.64      212.45      6.51 o
  -8  13  11       66.90       80.44      4.00 o
  -7  13  11        0.24        2.06      2.69 o
  -6  13  11       24.10       33.79      3.28 o
  -5  13  11       37.44       45.39      3.39 o
  -4  13  11      415.00      426.26      7.69 o
  -3  13  11     2868.68     2807.42     28.16 o
  -2  13  11       19.74       12.41      3.13 o
  -1  13  11      666.92      668.40     11.39 o
   0  13  11      726.73      757.29     11.33 o
   1  13  11     1485.65     1440.77     18.70 o
   2  13  11     1316.37     1300.02     17.14 o
   3  13  11      143.79      160.85      5.59 o
   4  13  11      227.07      205.51      7.05 o
   5  13  11      194.45      166.73      9.54 o
   6  13  11       20.03       14.78      3.78 o
   7  13  11      580.72      542.66     13.04 o
   8  13  11      276.22      268.11     17.20 o
 -10  14  11      153.97      210.54      7.13 o
  -9  14  11       41.91       42.25      5.12 o
  -8  14  11       21.78       23.10      3.29 o
  -7  14  11       91.02      106.02      5.90 o
  -6  14  11      384.13      385.26      7.35 o
  -5  14  11       28.32       34.05      4.09 o
  -4  14  11       78.90       64.89      4.44 o
  -3  14  11      771.08      778.68     10.03 o
  -2  14  11     1582.09     1487.97     17.23 o
  -1  14  11       10.34       14.88      3.00 o
   0  14  11      197.25      214.82      6.64 o
   1  14  11       15.35       27.21      4.07 o
   2  14  11      543.72      528.23      9.45 o
   3  14  11       31.94       36.69      4.37 o
   4  14  11      266.67      258.09      9.48 o
   5  14  11      113.17       86.48      7.29 o
   6  14  11       25.41       40.80      5.26 o
   7  14  11       10.27        4.71      4.06 o
   8  14  11       12.61       11.75      4.73 o
 -10  15  11      107.92      138.29      6.16 o
  -9  15  11        5.28        7.99      3.27 o
  -8  15  11       14.25       13.43      3.14 o
  -7  15  11       57.97       68.69      3.46 o
  -6  15  11      441.22      411.65      8.06 o
  -5  15  11        0.17        3.12      2.62 o
  -4  15  11     1015.30     1070.98     13.43 o
  -3  15  11        7.82        7.53      2.55 o
  -2  15  11       18.15       24.17      3.39 o
  -1  15  11      340.43      374.20      7.74 o
   0  15  11        0.10        1.07      2.45 o
   1  15  11      734.56      704.55     13.37 o
   2  15  11      313.65      296.10      7.34 o
   3  15  11       81.30       97.49      4.95 o
   4  15  11      261.75      290.94     31.88 o
   5  15  11       45.77       58.93      6.44 o
   6  15  11      312.37      278.78     39.63 o
   7  15  11       40.99       26.68      6.43 o
   8  15  11       19.83       20.57      6.30 o
 -10  16  11       65.45       72.44      4.57 o
  -9  16  11       22.84       18.02      3.16 o
  -8  16  11       98.97      111.63      5.51 o
  -7  16  11      141.50      121.72      4.05 o
  -6  16  11      152.72      151.05      5.30 o
  -5  16  11      105.91       97.14      4.85 o
  -4  16  11        0.02        0.55      2.17 o
  -3  16  11     1851.83     1803.45     19.46 o
  -2  16  11      438.69      401.71      8.08 o
  -1  16  11     1336.23     1339.81     16.24 o
   0  16  11       11.09       15.19      3.65 o
   1  16  11     1249.63     1270.01     18.82 o
   2  16  11      286.08      267.78      6.87 o
   3  16  11      236.65      238.79      9.91 o
   4  16  11      404.30      415.83     16.68 o
   5  16  11       16.45       15.99      4.29 o
   6  16  11       64.24       64.54      9.11 o
   7  16  11        5.10       10.12      8.37 o
   8  16  11        7.81        7.12      4.13 o
 -10  17  11        2.33        0.96      4.27 o
  -9  17  11       17.49       10.90      3.29 o
  -8  17  11       45.99       51.14      4.08 o
  -7  17  11      425.08      398.90     11.24 o
  -6  17  11       47.63       62.61      4.02 o
  -5  17  11      142.56      155.55      5.50 o
  -4  17  11      101.89      109.33      4.85 o
  -3  17  11     1487.52     1548.31     19.13 o
  -2  17  11     1829.75     1824.48     21.06 o
  -1  17  11      581.66      555.40      9.59 o
   0  17  11      132.83      134.16      5.97 o
   1  17  11       80.99       79.38      5.48 o
   2  17  11      543.69      568.22     10.32 o
   3  17  11      238.15      251.35      6.82 o
   4  17  11      289.28      273.29      9.32 o
   5  17  11      109.31       95.85     11.07 o
   6  17  11        4.68        7.96      3.18 o
   7  17  11        6.66       10.62      5.60 o
  -9  18  11      270.93      337.34      9.53 o
  -8  18  11        1.95        1.32      2.57 o
  -7  18  11        5.04        0.96      2.43 o
  -6  18  11       42.04       37.50      3.26 o
  -5  18  11        2.05        5.19      2.56 o
  -4  18  11      722.52      665.78     10.72 o
  -3  18  11      645.52      630.82      9.91 o
  -2  18  11      344.64      325.39      6.80 o
  -1  18  11       23.42       20.94      3.53 o
   0  18  11      529.41      564.40     11.92 o
   1  18  11        3.43        1.24      3.05 o
   2  18  11       89.75       90.98      4.70 o
   3  18  11        0.70        1.09      2.46 o
   4  18  11       30.00       40.29      4.77 o
   5  18  11       45.00       36.68      5.40 o
   6  18  11        0.07        0.66      3.01 o
   7  18  11        4.34        1.61      4.32 o
  -9  19  11        2.44        0.81      2.88 o
  -8  19  11       13.42        7.28      2.45 o
  -7  19  11       76.24       66.42      4.17 o
  -6  19  11       21.58       18.45      3.30 o
  -5  19  11      372.89      347.03      7.08 o
  -4  19  11        0.76        1.79      2.58 o
  -3  19  11      163.54      165.37      5.09 o
  -2  19  11        0.32        0.89      2.46 o
  -1  19  11      332.53      320.12      6.59 o
   0  19  11      753.12      766.99     18.09 o
   1  19  11        0.79        6.90      3.70 o
   2  19  11      112.61      108.87      5.45 o
   3  19  11       27.83       31.79      4.05 o
   4  19  11      239.65      267.03      7.82 o
   5  19  11      240.55      250.33      8.25 o
   6  19  11       18.12       12.02      4.02 o
   7  19  11      186.07      193.14     13.88 o
  -8  20  11       47.29       48.41      7.75 o
  -7  20  11       15.77        5.02      2.13 o
  -6  20  11      101.54       82.52      4.83 o
  -5  20  11      471.14      479.54      8.72 o
  -4  20  11      174.36      151.92      5.35 o
  -3  20  11       41.43       31.74      3.46 o
  -2  20  11      327.16      330.57      6.91 o
  -1  20  11       14.22       22.59      3.34 o
   0  20  11        0.65        0.56      2.33 o
   1  20  11     2196.51     2303.43     29.25 o
   2  20  11      309.99      312.58      8.85 o
   3  20  11      413.48      417.37      8.98 o
   4  20  11        0.38        1.30      2.59 o
   5  20  11      106.56      108.50      6.15 o
   6  20  11       64.37       74.03      5.91 o
  -8  21  11       16.77        6.13      2.78 o
  -7  21  11       82.78       83.23      4.32 o
  -6  21  11       33.83       32.52      3.39 o
  -5  21  11       42.49       22.45      3.50 o
  -4  21  11      335.46      314.65      7.61 o
  -3  21  11       24.98       18.11      3.67 o
  -2  21  11      776.46      791.45     16.06 o
  -1  21  11      143.31      129.26      5.37 o
   0  21  11       54.08       54.29      4.20 o
   1  21  11       37.73       42.91      3.78 o
   2  21  11       29.87       31.12      3.74 o
   3  21  11       50.38       55.86      4.15 o
   4  21  11       20.03       19.94      3.63 o
   5  21  11      244.82      242.79     17.23 o
   6  21  11        0.08        2.89      5.41 o
  -7  22  11        5.17        2.92      1.71 o
  -6  22  11       12.21        9.40      2.51 o
  -5  22  11       20.59       12.34      3.10 o
  -4  22  11       35.80       31.48      4.17 o
  -3  22  11      142.62      109.05      5.04 o
  -2  22  11      178.22      164.72      6.39 o
  -1  22  11        3.53        6.25      2.49 o
   0  22  11      123.77       99.97      7.76 o
   1  22  11        1.84        1.76      2.37 o
   2  22  11      169.36      163.17     11.85 o
   3  22  11      185.38      205.43      6.63 o
   4  22  11        8.80        2.52      3.32 o
   5  22  11      178.72      180.02     98.21 o
  -7  23  11       74.06       59.29      5.81 o
  -6  23  11       14.80       10.70      2.52 o
  -5  23  11       39.00       34.58      3.27 o
  -4  23  11        0.17       -0.07      2.34 o
  -3  23  11        0.71        0.87      1.99 o
  -2  23  11       75.40       70.94      3.50 o
  -1  23  11       18.14       16.63      2.74 o
   0  23  11       21.98       18.68      2.91 o
   1  23  11      256.59      276.97      8.57 o
   2  23  11       29.77       21.21      2.62 o
   3  23  11       44.97       30.08      4.69 o
   4  23  11      369.91      389.64     26.55 o
   5  23  11      171.72      202.47     11.99 o
  -6  24  11       61.71       62.73      3.64 o
  -5  24  11      294.10      290.35      7.22 o
  -4  24  11        9.33        4.22      2.42 o
  -3  24  11        1.46        0.65      1.75 o
  -2  24  11      330.05      320.98      9.15 o
  -1  24  11      139.25      152.17      7.36 o
   0  24  11      102.66      106.52      5.61 o
   1  24  11        5.03        6.44      2.43 o
   2  24  11      114.18      115.21      6.30 o
   3  24  11      184.59      205.73      8.46 o
   4  24  11        0.79       -0.66      4.79 o
  -5  25  11        0.07       -0.26      1.93 o
  -4  25  11        0.59        0.02      1.85 o
  -3  25  11       18.22       16.16      3.59 o
  -2  25  11        3.00        2.90      2.05 o
  -1  25  11       38.59       24.59      3.37 o
   0  25  11        4.52        4.29      2.64 o
   1  25  11      158.82      164.57      5.89 o
   2  25  11        1.95        2.81      2.18 o
   3  25  11        0.06        0.93      3.84 o
  -4  26  11       90.54      117.80      7.63 o
  -3  26  11       41.23       51.83      4.90 o
  -2  26  11        1.74        1.74      2.28 o
  -1  26  11      124.28      137.62      6.71 o
   0  26  11       11.38        6.66      2.63 o
   1  26  11        2.87        3.42      2.43 o
   2  26  11        1.96        0.65      1.88 o
  -3  27  11        0.86        1.98      3.02 o
  -2  27  11        4.16        6.59      3.90 o
  -1  27  11        4.60        1.39      2.77 o
   0  27  11        2.01        0.05      1.97 o
 -12   0  12       62.46       66.78      9.05 o
 -10   0  12     1263.62     1255.69     34.85 o
  -8   0  12        1.47       18.34      5.48 o
  -6   0  12     1233.76     1254.28     26.80 o
  -4   0  12     3225.33     3681.80     42.47 o
  -2   0  12     2912.58     3079.77     27.06 o
   0   0  12     9705.54    10400.76     99.83 o
   2   0  12     3994.11     3969.30     44.73 o
   4   0  12      877.75      853.45     17.70 o
   6   0  12       74.69       64.58      8.61 o
   8   0  12      335.66      346.19     13.11 o
 -12   1  12        6.44        2.00      2.25 o
 -11   1  12       54.76       32.73      3.20 o
 -10   1  12       87.55       84.52      7.16 o
  -9   1  12        2.65        3.51      3.69 o
  -8   1  12      123.33       87.45      5.54 o
  -7   1  12        0.07        5.26      3.50 o
  -6   1  12      747.58      770.28     11.65 o
  -5   1  12       60.16       67.09      3.04 o
  -4   1  12      663.12      651.76      7.41 o
  -3   1  12        1.94        5.45      1.33 o
  -2   1  12     1407.54     1516.56     10.34 o
  -1   1  12      245.17      222.39      2.67 o
   0   1  12      129.14      118.24      2.49 o
   1   1  12       29.60       33.56      1.65 o
   2   1  12      506.20      543.34      6.64 o
   3   1  12        0.27        5.31      2.52 o
   4   1  12      341.28      359.73      8.98 o
   5   1  12       10.94        8.62      4.19 o
   6   1  12      353.10      308.66     10.06 o
   7   1  12       26.35       31.36      5.44 o
   8   1  12       13.54       12.67      4.67 o
   9   1  12       77.05       63.17     13.62 o
 -12   2  12        0.28       -0.22      1.67 o
 -11   2  12        7.00        4.97      2.30 o
 -10   2  12       58.14       52.59      5.07 o
  -9   2  12       58.18       47.58      3.79 o
  -8   2  12      294.00      256.40      7.29 o
  -7   2  12       93.53      110.33      5.55 o
  -6   2  12       11.41       17.47      4.02 o
  -5   2  12      728.27      729.19      8.03 o
  -4   2  12      402.16      349.51      4.66 o
  -3   2  12       13.03       11.60      1.57 o
  -2   2  12      108.82      103.88      2.24 o
  -1   2  12       25.97       30.84      1.59 o
   0   2  12      670.40      616.80      4.92 o
   1   2  12      348.31      382.17      4.50 o
   2   2  12      449.84      379.03      5.71 o
   3   2  12       30.85       28.23      3.23 o
   4   2  12       11.22        7.96      3.27 o
   5   2  12     1652.51     1635.88     26.86 o
   6   2  12        5.43        4.48      3.86 o
   7   2  12       61.24       60.58      7.13 o
   8   2  12       14.04       14.76      4.41 o
   9   2  12        7.95        5.29      4.43 o
 -12   3  12       16.72       16.98      3.24 o
 -11   3  12       20.89       14.14      2.86 o
 -10   3  12       90.63       77.49      4.60 o
  -9   3  12      156.82      162.99      5.66 o
  -8   3  12     1266.26     1200.12     18.89 o
  -7   3  12     1384.27     1408.18     19.99 o
  -6   3  12       43.39       39.70      4.47 o
  -5   3  12      468.47      440.02      6.88 o
  -4   3  12      689.45      691.98      6.88 o
  -3   3  12      766.70      790.87      6.12 o
  -2   3  12      228.42      194.00      2.50 o
  -1   3  12      464.73      428.33      3.82 o
   0   3  12        2.89        5.52      1.20 o
   1   3  12       16.99       38.94      2.81 o
   2   3  12     1455.59     1428.91     13.70 o
   3   3  12      959.25      956.09     11.55 o
   4   3  12       54.90       47.23      3.96 o
   5   3  12     6998.48     7044.95     88.71 o
   6   3  12      219.42      220.57      9.12 o
   7   3  12       13.82        7.90      4.30 o
   8   3  12      185.77      175.46      7.13 o
   9   3  12       10.57       10.47      5.70 o
 -12   4  12      104.23      117.12      6.95 o
 -11   4  12       23.68       11.40      3.15 o
 -10   4  12       28.03       35.63      3.52 o
  -9   4  12      277.82      276.93      7.24 o
  -8   4  12      597.15      608.90     11.12 o
  -7   4  12      554.14      571.75     10.92 o
  -6   4  12      100.73      116.34      5.42 o
  -5   4  12        0.53        2.81      2.22 o
  -4   4  12      617.90      675.46      7.75 o
  -3   4  12      667.68      660.81      6.63 o
  -2   4  12      713.36      728.36      6.17 o
  -1   4  12      752.03      766.67      6.42 o
   0   4  12       74.93       65.84      2.28 o
   1   4  12       33.58       27.23      2.54 o
   2   4  12      683.02      707.76      9.40 o
   3   4  12      161.00      164.66      4.65 o
   4   4  12      636.59      656.27     10.97 o
   5   4  12       57.49       91.91      5.87 o
   6   4  12      551.49      582.44     12.70 o
   7   4  12        3.28        3.20      3.40 o
   8   4  12       49.99       62.34      4.97 o
   9   4  12       26.31       20.59      5.07 o
 -12   5  12        3.25        3.11      2.98 o
 -11   5  12        3.53        1.83      2.67 o
 -10   5  12        2.12        2.79      2.58 o
  -9   5  12       17.82       20.05      3.23 o
  -8   5  12       38.65       29.21      3.66 o
  -7   5  12       59.48       57.79      5.71 o
  -6   5  12        0.44        4.22      3.31 o
  -5   5  12       29.51       18.51      2.59 o
  -4   5  12       82.95       76.34      2.92 o
  -3   5  12     1250.33     1325.24     10.91 o
  -2   5  12      464.79      431.65      4.60 o
  -1   5  12       98.19       98.92      2.30 o
   0   5  12      113.87      117.32      2.81 o
   1   5  12      526.17      541.69      7.03 o
   2   5  12        1.56        0.76      2.50 o
   3   5  12       40.88       47.58      3.93 o
   4   5  12     1759.44     1656.95     20.17 o
   5   5  12     1323.34     1299.56     19.96 o
   6   5  12        1.90       -0.29      3.74 o
   7   5  12        0.19        1.67      4.30 o
   8   5  12        0.00        3.60      3.96 o
   9   5  12       26.75       18.77      7.43 o
 -12   6  12        1.02       -0.09      2.30 o
 -11   6  12        1.25        4.06      2.53 o
 -10   6  12       44.79       45.09      3.63 o
  -9   6  12        0.01        0.72      2.18 o
  -8   6  12      366.53      378.14      8.47 o
  -7   6  12      830.81      745.49     11.80 o
  -6   6  12        6.20        5.21      3.08 o
  -5   6  12        0.77        2.15      2.40 o
  -4   6  12      312.42      295.10      5.34 o
  -3   6  12       46.67       42.68      2.25 o
  -2   6  12      499.12      524.16      6.63 o
  -1   6  12        8.44       12.28      1.86 o
   0   6  12      115.09      128.96      3.07 o
   1   6  12        4.96        8.28      1.87 o
   2   6  12        5.29        7.18      2.82 o
   3   6  12      164.60      145.69      6.14 o
   4   6  12      111.65      113.78      5.69 o
   5   6  12      259.85      251.46      6.69 o
   6   6  12       77.23       82.11      7.11 o
   7   6  12      637.85      639.30     17.71 o
   8   6  12        8.56        8.07      4.07 o
   9   6  12        3.47        7.82     10.92 o
 -11   7  12        2.40        1.37      2.40 o
 -10   7  12       16.83       20.59      3.71 o
  -9   7  12      122.99      146.79      5.22 o
  -8   7  12       95.92      102.29      4.82 o
  -7   7  12      744.44      754.22     13.54 o
  -6   7  12      300.69      335.94      6.91 o
  -5   7  12       17.55       24.29      3.52 o
  -4   7  12     2264.60     2287.69     21.57 o
  -3   7  12        0.26        2.14      1.48 o
  -2   7  12      339.77      267.08      3.97 o
  -1   7  12      964.61      874.28      9.17 o
   0   7  12        3.96        4.79      1.64 o
   1   7  12      487.36      470.16      6.72 o
   2   7  12      298.31      288.91      6.48 o
   3   7  12       19.12       22.76      3.38 o
   4   7  12       91.74       80.24      4.45 o
   5   7  12      847.30      788.35     13.82 o
   6   7  12      875.27      822.43     16.47 o
   7   7  12        1.98        6.30      4.66 o
   8   7  12        5.27        3.48      3.74 o
   9   7  12        8.04        4.35      8.27 o
 -11   8  12       79.21       91.90      9.97 o
 -10   8  12      100.57      100.13      4.24 o
  -9   8  12      160.09      145.83      5.09 o
  -8   8  12      588.40      548.96      8.94 o
  -7   8  12     1680.37     1673.89     19.47 o
  -6   8  12       95.87       91.96      5.23 o
  -5   8  12       95.94       85.83      4.28 o
  -4   8  12       36.99       44.12      2.87 o
  -3   8  12      852.72      820.60      8.71 o
  -2   8  12      335.48      338.12      4.80 o
  -1   8  12       15.93       10.59      1.98 o
   0   8  12      174.25      184.09      3.64 o
   1   8  12      147.02      166.36      4.51 o
   2   8  12      446.49      462.37     10.08 o
   3   8  12       16.33       15.35      3.18 o
   4   8  12       28.37       16.85      3.17 o
   5   8  12      202.68      235.39      7.18 o
   6   8  12      507.23      408.43     10.17 o
   7   8  12       29.29       32.56      6.31 o
   8   8  12       10.61        7.71      6.36 o
   9   8  12        1.90        1.42      7.04 o
 -11   9  12        1.55       -0.53      1.88 o
 -10   9  12      182.73      172.35      5.01 o
  -9   9  12        2.58        2.77      2.14 o
  -8   9  12      256.15      246.45      5.89 o
  -7   9  12       14.08       15.32      3.13 o
  -6   9  12     1625.52     1670.18     19.02 o
  -5   9  12        0.02        0.74      1.98 o
  -4   9  12      666.20      675.67      8.56 o
  -3   9  12       30.65       35.64      2.78 o
  -2   9  12      672.09      690.20      8.25 o
  -1   9  12       34.41       27.64      2.85 o
   0   9  12        5.53        0.09      1.36 o
   1   9  12       96.65       96.14      3.62 o
   2   9  12      359.73      337.09      7.26 o
   3   9  12        4.49       16.03      3.64 o
   4   9  12      511.70      538.76     10.37 o
   5   9  12     1411.06     1274.71     19.50 o
   6   9  12        1.76        1.35      2.79 o
   7   9  12       13.31        8.96      4.20 o
   8   9  12       35.09       25.24      9.91 o
   9   9  12      336.98      366.42     24.88 o
 -11  10  12       59.57       65.31     10.07 o
 -10  10  12        5.11        7.62      2.33 o
  -9  10  12      140.42      128.17      4.01 o
  -8  10  12      194.31      189.57      5.28 o
  -7  10  12      346.49      336.30      6.59 o
  -6  10  12      312.21      302.06      6.27 o
  -5  10  12     1423.00     1427.06     15.12 o
  -4  10  12     2934.82     2897.64     26.89 o
  -3  10  12      912.18      887.05     10.90 o
  -2  10  12     1599.03     1588.74     17.25 o
  -1  10  12      502.09      508.47      7.65 o
   0  10  12      105.13      107.07      3.60 o
   1  10  12        6.07        4.10      2.30 o
   2  10  12     1005.11     1034.32     13.13 o
   3  10  12      329.50      335.66      7.71 o
   4  10  12      417.31      434.93      9.64 o
   5  10  12      126.33      141.52      5.62 o
   6  10  12      160.94      143.31      6.48 o
   7  10  12       28.35       27.45      4.65 o
   8  10  12       53.40       73.17     13.11 o
   9  10  12       17.84       17.63     10.79 o
 -11  11  12       13.75       14.28      3.96 o
 -10  11  12      115.92      121.08      7.17 o
  -9  11  12       37.24       45.11      3.76 o
  -8  11  12      223.23      244.64      6.03 o
  -7  11  12      223.54      202.09      5.82 o
  -6  11  12      346.23      337.59      6.00 o
  -5  11  12     1183.62     1190.20     13.63 o
  -4  11  12      792.56      752.27      9.59 o
  -3  11  12      647.11      570.12      8.10 o
  -2  11  12       48.59       45.47      3.13 o
  -1  11  12        0.00        3.77      2.28 o
   0  11  12       91.03      127.60      4.59 o
   1  11  12       16.66       18.41      3.27 o
   2  11  12       85.22      106.27      4.48 o
   3  11  12      782.69      797.38     13.67 o
   4  11  12       35.04       42.94      5.11 o
   5  11  12      107.18       71.01      5.94 o
   6  11  12       81.28       75.26      5.83 o
   7  11  12        0.09       -0.46      2.94 o
   8  11  12        0.23       -0.08      2.83 o
 -11  12  12       29.45       33.47      5.99 o
 -10  12  12       75.71       66.91      4.72 o
  -9  12  12        2.98        3.08      2.31 o
  -8  12  12      118.42      124.86      4.51 o
  -7  12  12      169.12      173.30      5.05 o
  -6  12  12      486.11      465.55      8.74 o
  -5  12  12       29.26       42.41      4.00 o
  -4  12  12     5560.52     5547.49     59.66 o
  -3  12  12        3.06        3.80      2.44 o
  -2  12  12      153.73      130.22      5.18 o
  -1  12  12      289.57      266.77      6.85 o
   0  12  12       95.50       89.10      4.73 o
   1  12  12      224.80      224.89      6.14 o
   2  12  12      399.47      411.96      7.88 o
   3  12  12      194.38      198.68      6.48 o
   4  12  12     1262.60     1198.23     24.53 o
   5  12  12      224.90      274.36      9.44 o
   6  12  12       16.99       19.91      4.12 o
   7  12  12       58.34       49.45      5.44 o
   8  12  12        4.30        4.65      3.17 o
 -10  13  12        4.12        6.36      2.78 o
  -9  13  12        0.69        3.41      2.45 o
  -8  13  12       48.39       46.21      3.97 o
  -7  13  12      185.66      216.95      6.31 o
  -6  13  12      130.98      129.90      4.45 o
  -5  13  12      462.72      459.78      8.09 o
  -4  13  12      232.22      242.31      6.04 o
  -3  13  12      164.56      158.81      5.01 o
  -2  13  12       35.94       34.85      4.19 o
  -1  13  12      206.43      227.03      6.72 o
   0  13  12       26.97       37.34      4.34 o
   1  13  12     1276.88     1315.56     19.21 o
   2  13  12        0.31        1.97      2.42 o
   3  13  12       88.50       73.12      6.02 o
   4  13  12       80.38       60.58      5.27 o
   5  13  12      364.64      328.08      9.67 o
   6  13  12       71.43       68.05      6.55 o
   7  13  12      171.70      141.88      7.86 o
   8  13  12       60.16       44.16      8.55 o
 -10  14  12       62.95       87.12      6.44 o
  -9  14  12        0.27        0.13      2.23 o
  -8  14  12        6.87        2.83      2.34 o
  -7  14  12       21.82       19.68      3.23 o
  -6  14  12      742.33      706.92     10.01 o
  -5  14  12       30.10       29.55      4.22 o
  -4  14  12     1674.09     1698.93     20.80 o
  -3  14  12     1380.55     1398.52     18.17 o
  -2  14  12       25.78       26.99      4.27 o
  -1  14  12       42.76       43.05      4.68 o
   0  14  12       98.23       94.06      6.35 o
   1  14  12       15.59       18.57      3.78 o
   2  14  12     1186.88     1180.36     16.58 o
   3  14  12      158.39      172.61      7.49 o
   4  14  12        0.01        0.35      2.93 o
   5  14  12       22.33       20.02      4.56 o
   6  14  12      226.73      204.53     26.27 o
   7  14  12        5.97        3.57      5.24 o
   8  14  12       25.74       27.30      8.28 o
 -10  15  12        8.17        7.42      2.38 o
  -9  15  12       36.18       47.13      4.29 o
  -8  15  12       14.73        7.54      2.54 o
  -7  15  12       50.46       51.74      3.48 o
  -6  15  12        0.42        2.52      2.36 o
  -5  15  12      318.00      340.39      6.67 o
  -4  15  12      773.33      718.85     10.39 o
  -3  15  12      986.53     1047.42     14.36 o
  -2  15  12      987.35     1031.79     14.16 o
  -1  15  12      121.22      126.07      5.63 o
   0  15  12      582.69      567.97     12.75 o
   1  15  12        0.06       -0.06      2.66 o
   2  15  12       74.82       78.45      4.59 o
   3  15  12       61.49       79.92      5.61 o
   4  15  12      528.61      480.27     15.92 o
   5  15  12        4.22        6.33      3.77 o
   6  15  12      540.18      508.87     16.37 o
   7  15  12        1.80        2.50      3.97 o
 -10  16  12       11.98        6.00      6.31 o
  -9  16  12       10.38        7.09      2.90 o
  -8  16  12        2.01        6.76      2.74 o
  -7  16  12       10.16       13.52      3.11 o
  -6  16  12       10.10       12.96      2.59 o
  -5  16  12       83.89       84.45      4.54 o
  -4  16  12      788.43      789.33     11.26 o
  -3  16  12      337.75      373.67      7.82 o
  -2  16  12       20.89       22.74      3.82 o
  -1  16  12       93.90      105.31      5.55 o
   0  16  12     1072.15     1111.62     17.37 o
   1  16  12       23.91       30.77      4.12 o
   2  16  12      138.28      153.58      5.94 o
   3  16  12      308.36      268.26      9.64 o
   4  16  12        7.06       13.49      5.22 o
   5  16  12      130.73      114.54     12.12 o
   6  16  12        5.97        3.84      3.72 o
   7  16  12       20.61       19.26      5.40 o
  -9  17  12        0.14        1.63      2.29 o
  -8  17  12        8.99        9.13      2.47 o
  -7  17  12      150.08      153.31      5.62 o
  -6  17  12      110.59       91.61      4.83 o
  -5  17  12        0.37       -1.33      2.38 o
  -4  17  12       34.86       30.94      3.40 o
  -3  17  12      166.03      178.44      5.71 o
  -2  17  12       51.54       63.23      4.38 o
  -1  17  12      677.67      697.86     11.14 o
   0  17  12       19.25       17.67      4.41 o
   1  17  12      208.35      210.44      7.93 o
   2  17  12      122.15      139.43      5.81 o
   3  17  12      128.67      129.20      8.01 o
   4  17  12      112.45      117.41     13.21 o
   5  17  12        6.93        8.89      4.30 o
   6  17  12       41.34       43.26      5.10 o
   7  17  12       69.71       78.20      7.06 o
  -9  18  12       63.28       92.08      5.88 o
  -8  18  12        6.07        3.49      2.21 o
  -7  18  12        0.04        1.92      2.04 o
  -6  18  12        0.05        1.45      2.20 o
  -5  18  12       75.28       69.56      4.03 o
  -4  18  12       49.42       53.16      3.78 o
  -3  18  12      576.15      563.79      9.12 o
  -2  18  12       15.03       10.28      3.26 o
  -1  18  12       49.58       43.91      4.46 o
   0  18  12       23.95       31.39      4.82 o
   1  18  12        9.56       13.31      3.94 o
   2  18  12       10.91       20.30      3.65 o
   3  18  12      155.30      155.62      6.49 o
   4  18  12       80.93       95.82     10.48 o
   5  18  12        3.01        5.86      3.44 o
   6  18  12      100.00       88.08      8.68 o
  -9  19  12        0.68        1.21      2.82 o
  -8  19  12      231.50      263.04     10.17 o
  -7  19  12       45.84       36.55      3.64 o
  -6  19  12        2.10        2.06      2.25 o
  -5  19  12       94.99       90.17      4.56 o
  -4  19  12        4.96        7.12      3.22 o
  -3  19  12      352.47      331.74      7.12 o
  -2  19  12      257.40      247.14      6.02 o
  -1  19  12      158.31      147.30      5.79 o
   0  19  12      189.86      195.70      6.68 o
   1  19  12       56.20       64.58      5.08 o
   2  19  12      387.36      405.32      8.88 o
   3  19  12      450.96      448.59     11.42 o
   4  19  12        2.60        0.44      2.65 o
   5  19  12       20.66       15.54      4.80 o
   6  19  12       33.55       21.83      6.90 o
  -8  20  12       11.91        2.82      3.00 o
  -7  20  12        6.91        6.77      2.15 o
  -6  20  12      104.08      109.67      5.30 o
  -5  20  12      523.52      516.31     11.16 o
  -4  20  12      237.60      292.83      8.24 o
  -3  20  12       32.43       33.76      3.48 o
  -2  20  12       59.27       52.26      3.55 o
  -1  20  12       37.50       40.35      3.95 o
   0  20  12       43.82       54.39      4.72 o
   1  20  12      265.47      279.22      7.11 o
   2  20  12        3.62        3.73      2.52 o
   3  20  12      179.87      161.77      7.08 o
   4  20  12       61.95       64.02      6.74 o
   5  20  12      223.74      215.19      7.64 o
   6  20  12       41.00       33.61      7.96 o
  -8  21  12       46.49       62.13      7.83 o
  -7  21  12       15.49       15.99      2.72 o
  -6  21  12      185.17      217.48      5.99 o
  -5  21  12       13.55        8.18      2.97 o
  -4  21  12        5.28        2.88      2.38 o
  -3  21  12       10.85       12.45      3.11 o
  -2  21  12      737.77      749.10     18.36 o
  -1  21  12       25.26       37.72      3.58 o
   0  21  12       24.32       27.14      4.17 o
   1  21  12        0.34        1.88      2.72 o
   2  21  12      154.81      155.11      5.65 o
   3  21  12       80.64       77.11      4.45 o
   4  21  12      576.26      555.76     30.63 o
   5  21  12       62.56       50.96      5.16 o
  -7  22  12       77.76       80.75      7.28 o
  -6  22  12        0.04        1.74      1.78 o
  -5  22  12       80.02       76.75      4.62 o
  -4  22  12       72.58       62.99      3.69 o
  -3  22  12      256.27      243.02     10.57 o
  -2  22  12        1.66        2.07      2.26 o
  -1  22  12        1.69        1.79      2.12 o
   0  22  12        6.63        6.28      2.98 o
   1  22  12      239.62      240.36      7.54 o
   2  22  12       12.47       11.87      3.22 o
   3  22  12      156.00      157.10     12.11 o
   4  22  12       20.94       38.20      9.26 o
   5  22  12       10.34        5.08      5.91 o
  -6  23  12       93.37       73.61      6.13 o
  -5  23  12       26.03       26.29      3.02 o
  -4  23  12        1.05        0.73      2.59 o
  -3  23  12       72.55       64.90      5.12 o
  -2  23  12      111.04      105.79      5.90 o
  -1  23  12      175.05      157.34      6.70 o
   0  23  12       20.15       20.40      3.62 o
   1  23  12       11.97       12.75      3.11 o
   2  23  12        5.18        4.34      2.31 o
   3  23  12        1.95       -0.40      1.62 o
   4  23  12      104.57      109.18      8.50 o
  -6  24  12       13.11        6.01      3.30 o
  -5  24  12       86.60       76.42      5.83 o
  -4  24  12       32.80       16.48      2.78 o
  -3  24  12      113.68      129.35      9.46 o
  -2  24  12      102.67      101.87      6.71 o
  -1  24  12      237.21      267.11      7.05 o
   0  24  12        3.93        4.98      2.65 o
   1  24  12        6.05        3.05      2.28 o
   2  24  12       41.52       33.44      5.09 o
   3  24  12       20.45       16.69      5.35 o
  -5  25  12       66.98       87.72      5.05 o
  -4  25  12       10.31        7.99      3.12 o
  -3  25  12       33.06       30.54      5.00 o
  -2  25  12       68.28       71.22      4.78 o
  -1  25  12        3.44        2.23      1.99 o
   0  25  12      154.56      177.82      5.79 o
   1  25  12      104.65      105.33      5.25 o
   2  25  12       50.68       48.34      4.20 o
  -3  26  12      223.74      273.94      9.14 o
  -2  26  12       91.73      104.95      8.59 o
  -1  26  12      105.39      120.24      5.75 o
   0  26  12       65.84       85.08      4.80 o
   1  26  12        0.56       -1.74      2.96 o
 -11   0  13        0.20        0.94      3.31 o
  -9   0  13      109.04      112.74      7.77 o
  -7   0  13     1054.81     1021.50     19.91 o
  -5   0  13       16.88       14.66      5.37 o
  -3   0  13     2114.88     2080.13     25.56 o
  -1   0  13        2.66        4.99      1.62 o
   1   0  13       70.17       57.99      3.21 o
   3   0  13       11.20       35.76     10.56 o
   5   0  13      361.26      314.87     13.12 o
   7   0  13      120.04       76.79     21.45 o
   9   0  13        0.09       -0.19      4.42 o
 -12   1  13       31.85       40.24      4.92 o
 -11   1  13      124.52      130.87      6.17 o
 -10   1  13        0.01        0.18      2.05 o
  -9   1  13      271.58      257.58      6.70 o
  -8   1  13      417.09      413.57      9.56 o
  -7   1  13        6.54       10.24      4.14 o
  -6   1  13      280.66      274.64      7.96 o
  -5   1  13       28.73       28.80      3.77 o
  -4   1  13        0.78        7.08      2.18 o
  -3   1  13     1317.30     1274.68     11.36 o
  -2   1  13      295.17      295.68      3.54 o
  -1   1  13      346.35      318.64      3.82 o
   0   1  13     1352.32     1379.64     10.70 o
   1   1  13     1355.98     1345.08     13.82 o
   2   1  13     2174.08     2039.19     22.46 o
   3   1  13      344.29      386.19      7.58 o
   4   1  13    12195.75    12613.05    152.34 o
   5   1  13      317.19      328.87      9.63 o
   6   1  13       31.79       30.83      4.96 o
   7   1  13      122.95      129.14      7.05 o
   8   1  13       82.08       83.19      6.05 o
   9   1  13        9.22        4.05      4.02 o
 -12   2  13       43.34       34.91      3.31 o
 -11   2  13        2.09       -1.44      3.09 o
 -10   2  13      218.09      196.63      5.72 o
  -9   2  13       11.22        9.95      3.71 o
  -8   2  13      128.08       99.33      5.48 o
  -7   2  13      266.50      249.59      8.20 o
  -6   2  13      258.28      247.83      7.09 o
  -5   2  13      422.49      425.57      7.34 o
  -4   2  13       11.53       11.57      2.15 o
  -3   2  13        0.35        7.41      1.47 o
  -2   2  13      741.74      750.89      6.41 o
  -1   2  13        2.17        0.41      1.01 o
   0   2  13      548.49      561.88      5.40 o
   1   2  13      329.88      377.28      5.71 o
   2   2  13      300.61      282.69      6.08 o
   3   2  13       29.22       36.35      3.87 o
   4   2  13      189.69      224.01      6.90 o
   5   2  13      198.55      188.54      7.98 o
   6   2  13      441.97      420.44     11.62 o
   7   2  13      115.95      104.02      6.06 o
   8   2  13       40.89       40.15      5.04 o
   9   2  13       23.70       17.09      4.66 o
 -12   3  13        0.01       -0.59      2.48 o
 -11   3  13       42.08       38.69      3.97 o
 -10   3  13       97.96       97.74      6.15 o
  -9   3  13       18.19       20.77      3.89 o
  -8   3  13       15.32       28.18      4.37 o
  -7   3  13       70.55       67.04      5.34 o
  -6   3  13       48.51       55.52      5.53 o
  -5   3  13      829.08      850.48     11.38 o
  -4   3  13        0.81        6.22      2.53 o
  -3   3  13      510.61      444.98      5.98 o
  -2   3  13     1692.44     1740.13     17.13 o
  -1   3  13      554.36      606.21      6.17 o
   0   3  13       91.71       84.55      3.11 o
   1   3  13      140.54      155.05      3.72 o
   2   3  13      174.80      176.98      5.25 o
   3   3  13     1404.41     1422.46     17.12 o
   4   3  13     5661.54     5562.45     64.71 o
   5   3  13       22.56       11.82      3.46 o
   6   3  13       93.57       82.39      7.20 o
   7   3  13      266.62      268.22      9.38 o
   8   3  13       11.70       10.31      4.08 o
   9   3  13        1.75        3.64      7.27 o
 -11   4  13       40.75       45.44      4.62 o
 -10   4  13        0.04        0.92      2.65 o
  -9   4  13      142.11      120.22      6.11 o
  -8   4  13      136.88      142.90      6.77 o
  -7   4  13        0.60        0.40      2.59 o
  -6   4  13      108.05      114.69      5.78 o
  -5   4  13      120.22      130.87      4.98 o
  -4   4  13      133.96      137.56      4.55 o
  -3   4  13        0.17        0.98      1.78 o
  -2   4  13     1248.65     1223.71     10.86 o
  -1   4  13        5.91       10.62      1.57 o
   0   4  13       65.25       68.59      3.15 o
   1   4  13       49.13       49.56      3.34 o
   2   4  13      182.63      194.12      6.55 o
   3   4  13     1287.72     1238.80     16.46 o
   4   4  13     1380.18     1367.38     19.38 o
   5   4  13       43.85       57.78      5.68 o
   6   4  13      425.46      434.55     13.21 o
   7   4  13      191.78      214.75      9.44 o
   8   4  13        4.81        3.78      2.95 o
   9   4  13       17.00       10.09      9.80 o
 -11   5  13       42.98       54.86      5.39 o
 -10   5  13        1.18        0.44      2.68 o
  -9   5  13      162.11      158.57      6.23 o
  -8   5  13       95.65       89.24      5.27 o
  -7   5  13      420.70      443.60      8.94 o
  -6   5  13     2244.34     2301.46     26.56 o
  -5   5  13     1960.03     1964.40     22.44 o
  -4   5  13      369.33      383.05      6.95 o
  -3   5  13      372.86      383.05      5.67 o
  -2   5  13      370.91      330.22      4.59 o
  -1   5  13        4.59        7.26      1.77 o
   0   5  13       92.01       92.17      3.25 o
   1   5  13        5.99       17.69      2.85 o
   2   5  13       56.01       55.75      4.66 o
   3   5  13      604.20      534.99     10.58 o
   4   5  13      430.40      430.15      8.51 o
   5   5  13     1522.17     1559.39     23.63 o
   6   5  13      202.88      217.04      9.56 o
   7   5  13       43.29       51.36      8.71 o
   8   5  13        0.64        1.58      3.59 o
   9   5  13       27.02       21.07      7.32 o
 -11   6  13       86.59       70.64      7.21 o
 -10   6  13        5.59       13.33      3.31 o
  -9   6  13      198.39      203.23      6.01 o
  -8   6  13      125.37      129.59      5.73 o
  -7   6  13        0.10        1.21      3.16 o
  -6   6  13      643.58      601.33     10.23 o
  -5   6  13        5.49       14.42      3.24 o
  -4   6  13        4.14        5.95      2.07 o
  -3   6  13       31.99       40.65      2.78 o
  -2   6  13     1287.10     1301.93     12.76 o
  -1   6  13      298.13      298.46      5.03 o
   0   6  13      922.63      851.21      9.61 o
   1   6  13      580.33      597.52      9.78 o
   2   6  13      889.36      868.10     12.66 o
   3   6  13        1.82        5.91      3.34 o
   4   6  13       27.13       24.52      3.70 o
   5   6  13       18.81       19.70      3.74 o
   6   6  13      498.65      484.15     13.52 o
   7   6  13       16.95       24.01      5.79 o
   8   6  13       37.62       50.03      5.88 o
   9   6  13       72.52       64.36      8.97 o
 -11   7  13       13.23        6.98      2.32 o
 -10   7  13       35.59       30.80      3.13 o
  -9   7  13      148.95      153.99      5.89 o
  -8   7  13       26.48       32.06      4.14 o
  -7   7  13      590.17      623.93     11.60 o
  -6   7  13      422.32      409.44      8.08 o
  -5   7  13      455.21      434.83      7.97 o
  -4   7  13      129.54      130.90      4.26 o
  -3   7  13        2.45        4.64      1.96 o
  -2   7  13       20.44       38.58      3.57 o
  -1   7  13        7.00        9.48      2.42 o
   0   7  13       55.15       47.72      2.91 o
   1   7  13      993.85      983.46     12.63 o
   2   7  13     1069.55     1079.73     15.63 o
   3   7  13        0.03        1.03      2.65 o
   4   7  13      962.14      889.31     13.76 o
   5   7  13       31.54       45.48      4.13 o
   6   7  13       39.53       42.57      6.14 o
   7   7  13        4.80        5.27      5.10 o
   8   7  13       89.45       99.23      6.21 o
   9   7  13       11.66        9.18      6.80 o
 -11   8  13       33.59       43.99      3.02 o
 -10   8  13       51.83       50.89      3.52 o
  -9   8  13       36.93       28.89      3.22 o
  -8   8  13        1.24        1.21      2.42 o
  -7   8  13     1701.14     1639.08     20.54 o
  -6   8  13      786.96      769.99     11.66 o
  -5   8  13      133.50      161.14      5.15 o
  -4   8  13        6.09        6.16      2.19 o
  -3   8  13      655.40      622.70      8.39 o
  -2   8  13      224.24      217.61      5.26 o
  -1   8  13        2.07        3.10      2.18 o
   0   8  13        1.97        4.68      1.93 o
   1   8  13      405.79      369.19      7.13 o
   2   8  13      156.32      151.53      5.51 o
   3   8  13      174.52      196.32      6.48 o
   4   8  13        2.93        4.34      3.45 o
   5   8  13        0.00       -0.70      2.47 o
   6   8  13      181.51      162.87      6.83 o
   7   8  13      117.84      125.44      9.09 o
   8   8  13       58.26       50.76      8.58 o
 -11   9  13        8.58        7.35      2.34 o
 -10   9  13       20.27       11.02      2.56 o
  -9   9  13       20.48       18.75      2.95 o
  -8   9  13       30.82       29.76      3.70 o
  -7   9  13      364.93      396.30      8.15 o
  -6   9  13     3286.68     3365.11     36.40 o
  -5   9  13       32.03       39.11      4.00 o
  -4   9  13     1114.00     1131.42     13.01 o
  -3   9  13      668.64      660.88     10.43 o
  -2   9  13      273.56      225.73      5.23 o
  -1   9  13      765.61      770.22     10.11 o
   0   9  13      358.82      345.85      6.79 o
   1   9  13      154.25      192.19      5.60 o
   2   9  13      307.56      323.57      7.47 o
   3   9  13      631.23      559.34      9.72 o
   4   9  13      380.64      344.34      8.07 o
   5   9  13       56.49       49.16      5.05 o
   6   9  13       23.18       20.76      3.81 o
   7   9  13       39.85       26.53      5.69 o
   8   9  13       88.17      101.75     11.86 o
 -11  10  13      182.96      228.60     11.16 o
 -10  10  13       10.41       10.39      2.34 o
  -9  10  13      222.10      188.48      5.22 o
  -8  10  13       12.07       10.77      3.12 o
  -7  10  13       90.83       87.32      4.51 o
  -6  10  13       76.04       85.08      4.67 o
  -5  10  13     5231.72     5318.84     51.98 o
  -4  10  13      153.03      149.38      4.44 o
  -3  10  13       24.38       26.31      2.75 o
  -2  10  13        3.61        3.91      2.26 o
  -1  10  13      769.10      723.84     10.55 o
   0  10  13       36.98       40.99      3.88 o
   1  10  13      702.27      713.31      9.74 o
   2  10  13       72.03       83.58      5.01 o
   3  10  13      189.15      168.25      5.84 o
   4  10  13      291.52      313.36      8.04 o
   5  10  13     1014.69      974.73     14.95 o
   6  10  13       25.80       21.90      4.15 o
   7  10  13       10.88        7.61      3.60 o
   8  10  13        9.57        8.08      7.61 o
 -11  11  13        1.04        2.09      5.07 o
 -10  11  13        0.87        1.34      1.51 o
  -9  11  13       97.90      107.82      4.48 o
  -8  11  13      258.83      218.70      5.66 o
  -7  11  13       36.07       33.09      4.05 o
  -6  11  13       10.22        7.91      2.62 o
  -5  11  13     1315.95     1390.05     16.90 o
  -4  11  13       96.59       98.43      4.26 o
  -3  11  13      806.05      774.83     12.40 o
  -2  11  13       44.99       44.04      3.66 o
  -1  11  13        0.03        1.87      2.05 o
   0  11  13       84.66       76.10      3.91 o
   1  11  13      708.66      738.79     12.49 o
   2  11  13      569.39      577.32     11.79 o
   3  11  13        4.82       10.38      3.73 o
   4  11  13        0.37        3.68      3.62 o
   5  11  13        2.28        6.00      3.47 o
   6  11  13       86.02       80.43      6.58 o
   7  11  13      147.51      155.97      8.17 o
   8  11  13       96.77      120.86     10.88 o
 -10  12  13       14.27        7.28      2.09 o
  -9  12  13      107.56      112.08      3.78 o
  -8  12  13      805.14      824.49     14.91 o
  -7  12  13      203.26      203.75      5.93 o
  -6  12  13     1125.00     1136.97     14.68 o
  -5  12  13       12.81       13.00      3.36 o
  -4  12  13       99.23       92.49      4.05 o
  -3  12  13      226.80      196.63      5.85 o
  -2  12  13       16.40       13.88      3.38 o
  -1  12  13       46.72       50.74      3.71 o
   0  12  13     1119.87     1099.31     15.00 o
   1  12  13      662.16      659.68     10.75 o
   2  12  13      211.18      219.52      8.08 o
   3  12  13      364.85      345.13      9.16 o
   4  12  13      606.89      557.29     13.22 o
   5  12  13       31.11       33.07      4.68 o
   6  12  13       78.26       81.19      6.64 o
   7  12  13       31.98       33.25      5.66 o
   8  12  13       49.66       54.14     23.07 o
 -10  13  13      117.21      141.74      5.62 o
  -9  13  13       56.66       57.02      3.13 o
  -8  13  13       22.07       32.08      3.72 o
  -7  13  13       30.05       46.67      4.01 o
  -6  13  13      353.48      324.86      8.08 o
  -5  13  13     2289.50     2243.03     26.60 o
  -4  13  13       94.95       93.12      4.25 o
  -3  13  13     1163.31     1129.04     15.65 o
  -2  13  13       27.97       30.12      3.91 o
  -1  13  13      172.28      167.96      5.66 o
   0  13  13       11.54       16.21      4.30 o
   1  13  13      281.44      318.25      8.08 o
   2  13  13      535.16      506.50     11.20 o
   3  13  13      569.04      521.32     12.87 o
   4  13  13      661.75      625.53     13.03 o
   5  13  13       69.72       52.49      4.96 o
   6  13  13      209.81      191.22     20.90 o
   7  13  13       10.74        4.17      4.04 o
 -10  14  13       37.00       41.81      3.86 o
  -9  14  13       22.83       18.02      2.83 o
  -8  14  13       15.68       13.11      2.67 o
  -7  14  13      104.15      117.22      5.38 o
  -6  14  13      336.36      332.79      7.59 o
  -5  14  13       37.95       54.39      5.13 o
  -4  14  13        1.79        2.83      2.32 o
  -3  14  13     1159.30     1255.79     17.30 o
  -2  14  13      249.67      229.50      6.47 o
  -1  14  13      216.08      218.81      6.39 o
   0  14  13       54.32       60.45      5.38 o
   1  14  13      485.17      494.42      9.83 o
   2  14  13      534.12      550.31     10.31 o
   3  14  13      640.06      603.44     12.67 o
   4  14  13       59.85       51.99      6.54 o
   5  14  13      172.29      144.35     14.92 o
   6  14  13       79.84       77.90     12.20 o
   7  14  13       41.16       48.34      7.48 o
 -10  15  13        2.95        2.34      5.87 o
  -9  15  13        7.57        6.35      2.15 o
  -8  15  13      289.03      317.39      6.47 o
  -7  15  13        2.36        2.65      2.36 o
  -6  15  13      174.13      192.56      5.68 o
  -5  15  13      122.46      118.93      5.39 o
  -4  15  13       18.70       31.98      3.68 o
  -3  15  13       82.11       77.12      5.40 o
  -2  15  13       30.31       33.12      4.04 o
  -1  15  13      140.86      126.18      6.20 o
   0  15  13        3.52        4.27      3.89 o
   1  15  13      368.87      378.94      8.93 o
   2  15  13       44.94       41.92      3.71 o
   3  15  13       58.03       67.56      5.31 o
   4  15  13        7.12        6.64      4.21 o
   5  15  13      142.19      120.15     13.34 o
   6  15  13       14.83       19.20      6.52 o
   7  15  13        2.36        4.21      5.21 o
  -9  16  13       32.67       31.08      5.74 o
  -8  16  13       13.36       16.56      2.80 o
  -7  16  13        0.17       -0.30      2.09 o
  -6  16  13        9.58        7.02      2.58 o
  -5  16  13        5.03        5.75      3.00 o
  -4  16  13      152.98      156.33      6.51 o
  -3  16  13      173.53      184.79      6.03 o
  -2  16  13       12.18       15.67      3.53 o
  -1  16  13      116.61      124.56      5.76 o
   0  16  13      480.79      496.37     10.31 o
   1  16  13       46.85       48.11      4.41 o
   2  16  13        1.59        3.08      2.52 o
   3  16  13       69.52       66.38      6.45 o
   4  16  13        7.93        6.66      4.15 o
   5  16  13      237.32      264.46      8.67 o
   6  16  13      245.24      235.00     11.60 o
   7  16  13       67.67       72.71      7.92 o
  -9  17  13       16.93        5.81      3.01 o
  -8  17  13       43.34       52.92      3.79 o
  -7  17  13       21.65       27.37      2.85 o
  -6  17  13       72.05       61.09      3.74 o
  -5  17  13       86.04       82.04      4.50 o
  -4  17  13        5.90        7.67      3.57 o
  -3  17  13       61.03       78.04      4.80 o
  -2  17  13       70.26       70.53      4.57 o
  -1  17  13      112.34      113.89      5.99 o
   0  17  13      366.38      377.03      8.80 o
   1  17  13       11.03       13.51      3.67 o
   2  17  13      675.54      678.82     12.16 o
   3  17  13      685.72      654.21     13.59 o
   4  17  13       79.35       51.27      6.72 o
   5  17  13        0.01        4.11      3.40 o
   6  17  13       22.85       24.09      5.39 o
  -9  18  13       85.71      124.04      7.49 o
  -8  18  13       17.68        5.83      2.37 o
  -7  18  13        0.01        0.64      1.47 o
  -6  18  13      107.33      106.50      4.13 o
  -5  18  13       86.09       78.31      4.33 o
  -4  18  13        5.08        6.85      3.28 o
  -3  18  13       75.19       70.92      4.76 o
  -2  18  13      543.71      569.56      9.58 o
  -1  18  13       72.54       72.59      5.76 o
   0  18  13        0.08        2.09      3.03 o
   1  18  13        8.31       11.51      3.94 o
   2  18  13      133.08      125.24      5.47 o
   3  18  13      109.66      122.64      6.34 o
   4  18  13       17.12       18.78      4.90 o
   5  18  13      369.43      418.87     14.50 o
   6  18  13       30.32       20.14      5.54 o
  -8  19  13       38.86       38.86      4.47 o
  -7  19  13       21.77       18.96      2.55 o
  -6  19  13       36.87       35.39      3.31 o
  -5  19  13      128.16      111.82      4.73 o
  -4  19  13       46.03       47.43      4.48 o
  -3  19  13       48.83       60.58      4.15 o
  -2  19  13      161.23      158.72      5.55 o
  -1  19  13        6.53        6.61      2.81 o
   0  19  13      113.54      123.73      6.71 o
   1  19  13      141.12      141.06      6.94 o
   2  19  13      214.20      233.68      6.86 o
   3  19  13      147.85      142.14      7.67 o
   4  19  13      384.02      385.57      9.99 o
   5  19  13      346.67      333.04      9.40 o
  -8  20  13        4.54        1.52      2.55 o
  -7  20  13        5.27        5.71      2.32 o
  -6  20  13      134.21      143.97      8.17 o
  -5  20  13        4.14        4.33      2.51 o
  -4  20  13      327.33      352.52      8.27 o
  -3  20  13       23.43       15.38      3.05 o
  -2  20  13       38.51       32.62      3.90 o
  -1  20  13       64.06       72.10      4.83 o
   0  20  13      117.22      118.39      5.44 o
   1  20  13       31.79       36.18      3.77 o
   2  20  13       99.32       94.16      4.34 o
   3  20  13        2.19        5.86      4.25 o
   4  20  13       29.64       32.55      4.63 o
   5  20  13        7.52        6.64      4.32 o
  -7  21  13       19.18       13.53      3.09 o
  -6  21  13        0.14       -0.93      1.74 o
  -5  21  13        2.78        0.97      1.97 o
  -4  21  13       16.84       10.18      3.91 o
  -3  21  13       15.32       12.94      3.48 o
  -2  21  13       61.89       76.87      5.61 o
  -1  21  13       39.16       50.01      5.03 o
   0  21  13       18.17       30.80      3.92 o
   1  21  13       41.75       37.75      3.63 o
   2  21  13      109.58      115.63      4.44 o
   3  21  13        2.48        7.49      3.45 o
   4  21  13        6.11        8.72      3.94 o
  -6  22  13       11.30       13.40      2.94 o
  -5  22  13       30.42       25.86      3.23 o
  -4  22  13       42.90       28.68      5.28 o
  -3  22  13        0.78        3.39      2.28 o
  -2  22  13      180.38      164.40      5.48 o
  -1  22  13       28.99       15.71      3.25 o
   0  22  13        5.96        6.97      3.24 o
   1  22  13      246.66      253.44      6.43 o
   2  22  13       49.87       37.56      3.87 o
   3  22  13       35.33       41.14      5.58 o
   4  22  13       21.20       14.77      5.98 o
  -6  23  13        0.08        0.92      2.18 o
  -5  23  13        5.35        4.84      3.11 o
  -4  23  13       56.19       32.25      4.84 o
  -3  23  13      124.70      133.21      7.08 o
  -2  23  13       77.48       74.58      4.48 o
  -1  23  13       32.78       30.17      3.85 o
   0  23  13        3.15        3.90      2.53 o
   1  23  13       33.81       42.22      3.43 o
   2  23  13        2.60        1.04      1.60 o
   3  23  13       65.05       67.97      6.05 o
  -5  24  13      237.52      315.29     10.66 o
  -4  24  13        0.00        0.72      2.38 o
  -3  24  13      333.70      352.48     10.00 o
  -2  24  13       46.21       45.79      2.96 o
  -1  24  13      168.11      184.31      6.58 o
   0  24  13       13.89       12.22      2.71 o
   1  24  13       35.30       31.33      3.28 o
   2  24  13       27.93       21.61      5.43 o
  -3  25  13      242.10      276.93      8.67 o
  -2  25  13       29.55       39.36      3.80 o
  -1  25  13      162.37      167.09      6.94 o
   0  25  13       61.21       85.44      4.44 o
   1  25  13        0.33        1.28      2.47 o
 -10   0  14      430.34      328.10     14.75 o
  -8   0  14        2.84        3.38      4.53 o
  -6   0  14        0.15        4.80      4.91 o
  -4   0  14     3226.65     3204.45     41.52 o
  -2   0  14      411.37      379.94      7.31 o
   0   0  14      151.86      115.73      4.61 o
   2   0  14      357.63      355.12     12.32 o
   4   0  14      109.83      117.48      7.58 o
   6   0  14      198.37      193.48     11.08 o
   8   0  14       32.40       38.46      6.96 o
 -11   1  14        0.13       -0.24      1.99 o
 -10   1  14       44.49       32.91      3.30 o
  -9   1  14      154.46      124.44      5.42 o
  -8   1  14      778.15      784.54     11.96 o
  -7   1  14      377.40      392.44      8.33 o
  -6   1  14      722.84      733.91     12.19 o
  -5   1  14       76.87       64.68      3.90 o
  -4   1  14      521.65      551.44      8.22 o
  -3   1  14      102.04       92.15      3.60 o
  -2   1  14       43.37       48.71      2.13 o
  -1   1  14      795.76      864.33      8.58 o
   0   1  14       79.08       80.41      3.11 o
   1   1  14      155.03      146.00      4.29 o
   2   1  14      649.18      593.72      9.61 o
   3   1  14     1473.18     1357.36     18.40 o
   4   1  14       49.77       51.47      4.23 o
   5   1  14        2.60       -1.93      3.35 o
   6   1  14       58.78       63.15      5.54 o
   7   1  14       84.04       96.20      5.47 o
   8   1  14        0.71        1.48      3.00 o
 -11   2  14        5.42        6.11      2.79 o
 -10   2  14      148.69      154.06      5.05 o
  -9   2  14      210.74      209.93      6.21 o
  -8   2  14      318.59      328.02      8.13 o
  -7   2  14      246.29      224.23      6.84 o
  -6   2  14      195.59      176.78      7.48 o
  -5   2  14      168.52      171.69      5.33 o
  -4   2  14        1.32        9.41      2.76 o
  -3   2  14      143.03      136.02      4.26 o
  -2   2  14      435.04      442.35      6.45 o
  -1   2  14      131.00      104.85      3.54 o
   0   2  14      266.97      259.40      5.50 o
   1   2  14      172.57      188.90      4.92 o
   2   2  14       57.17       55.45      4.09 o
   3   2  14     2585.23     2641.14     31.87 o
   4   2  14       62.95       73.91      4.69 o
   5   2  14      702.55      630.05     14.82 o
   6   2  14      444.32      446.25     12.41 o
   7   2  14        4.20        4.44      3.82 o
   8   2  14        1.55        1.20      3.82 o
 -11   3  14       59.04       63.05      4.65 o
 -10   3  14        0.00       -0.11      1.72 o
  -9   3  14        6.65        4.72      2.87 o
  -8   3  14       51.76       52.04      4.66 o
  -7   3  14      304.68      322.19      8.08 o
  -6   3  14      513.84      522.21      9.85 o
  -5   3  14      687.26      716.03     10.45 o
  -4   3  14      100.55       95.55      4.02 o
  -3   3  14       54.97       50.07      2.91 o
  -2   3  14     1332.12     1254.10     13.66 o
  -1   3  14      306.85      335.91      4.54 o
   0   3  14      138.84      148.66      4.16 o
   1   3  14       92.91       92.24      4.47 o
   2   3  14     1312.54     1361.69     17.56 o
   3   3  14     4593.79     4493.69     57.65 o
   4   3  14     2237.31     2188.79     29.40 o
   5   3  14       21.75       13.83      4.00 o
   6   3  14       23.20       37.09      6.80 o
   7   3  14       64.69       54.38      4.83 o
   8   3  14       61.25       32.72      6.22 o
 -11   4  14       43.38       48.29      3.98 o
 -10   4  14       10.34       10.45      2.98 o
  -9   4  14       22.09       31.64      3.76 o
  -8   4  14     1703.53     1863.67     22.76 o
  -7   4  14        8.49        8.32      4.14 o
  -6   4  14      567.95      535.64     10.40 o
  -5   4  14      164.51      145.20      5.09 o
  -4   4  14       71.20       71.41      4.04 o
  -3   4  14      821.82      851.13      9.62 o
  -2   4  14        2.00        3.94      2.01 o
  -1   4  14       29.78       22.97      2.52 o
   0   4  14      476.12      496.67      7.02 o
   1   4  14       53.87       40.66      6.13 o
   2   4  14     3044.46     2984.75     34.57 o
   3   4  14      131.76      146.74      6.13 o
   4   4  14        7.66        9.68      3.36 o
   5   4  14       19.58       13.62      3.84 o
   6   4  14      463.54      518.61     15.28 o
   7   4  14       44.82       53.16      7.33 o
   8   4  14        2.41       -0.53      3.60 o
 -11   5  14       14.81       13.64      3.51 o
 -10   5  14        1.90        0.76      1.98 o
  -9   5  14       52.36       47.60      4.40 o
  -8   5  14      162.21      160.08      6.11 o
  -7   5  14     1136.76     1185.56     16.21 o
  -6   5  14       80.67       72.58      5.08 o
  -5   5  14      150.76      143.77      5.79 o
  -4   5  14      162.44      159.50      4.99 o
  -3   5  14       49.37       60.23      3.21 o
  -2   5  14        5.76        5.46      2.30 o
  -1   5  14      307.86      279.26      6.15 o
   0   5  14      364.02      355.12      6.71 o
   1   5  14       63.02       60.42      4.80 o
   2   5  14      116.61      116.22      5.53 o
   3   5  14     3444.24     3445.63     40.47 o
   4   5  14       10.44        3.55      3.72 o
   5   5  14       81.37       93.97      6.12 o
   6   5  14       33.28       23.70      5.99 o
   7   5  14      115.76      124.86      8.20 o
   8   5  14       62.96       76.88      6.94 o
 -11   6  14        7.27        4.70      2.45 o
 -10   6  14        3.17        2.37      2.03 o
  -9   6  14      103.19       96.70      4.84 o
  -8   6  14        3.17        3.44      2.84 o
  -7   6  14      463.75      492.28      9.90 o
  -6   6  14      144.29      148.35      6.04 o
  -5   6  14     1010.73     1087.79     13.91 o
  -4   6  14      262.39      257.57      6.21 o
  -3   6  14       13.02       10.75      2.29 o
  -2   6  14     1013.62     1004.85     12.41 o
  -1   6  14       17.46       16.04      2.74 o
   0   6  14      103.75      123.67      4.76 o
   1   6  14        2.41        0.91      2.49 o
   2   6  14      506.71      561.70     10.71 o
   3   6  14        4.26        6.50      3.11 o
   4   6  14       13.83        8.05      2.82 o
   5   6  14        2.73        4.46      3.58 o
   6   6  14       59.97       52.01      6.19 o
   7   6  14       28.80       22.39      6.46 o
   8   6  14      138.98      145.10      9.64 o
 -11   7  14      100.39      134.24      4.89 o
 -10   7  14       88.30       81.75      4.00 o
  -9   7  14      109.66      118.80      4.60 o
  -8   7  14        1.00        0.96      2.45 o
  -7   7  14      198.36      242.58      7.38 o
  -6   7  14     3227.70     3283.33     34.64 o
  -5   7  14      249.40      216.17      6.93 o
  -4   7  14      315.66      301.11      5.93 o
  -3   7  14      100.38      127.26      4.21 o
  -2   7  14       90.01      102.00      4.13 o
  -1   7  14      345.35      355.58      6.24 o
   0   7  14       35.03       31.29      3.60 o
   1   7  14       46.40       37.14      3.94 o
   2   7  14      477.60      440.12      8.94 o
   3   7  14      443.33      470.38      9.64 o
   4   7  14        3.66        2.67      2.35 o
   5   7  14      184.31      186.39      7.10 o
   6   7  14      373.89      379.23     11.70 o
   7   7  14       51.30       30.31      6.73 o
   8   7  14       13.89        6.01      8.03 o
 -11   8  14      150.23      175.15      7.87 o
 -10   8  14        0.63        3.49      2.24 o
  -9   8  14       33.97       29.65      3.60 o
  -8   8  14       22.86       23.02      3.99 o
  -7   8  14      189.22      167.91      6.77 o
  -6   8  14      810.29      826.66     12.15 o
  -5   8  14       98.50       88.85      4.38 o
  -4   8  14      122.52      107.33      3.77 o
  -3   8  14      178.38      159.91      5.15 o
  -2   8  14       43.64       59.26      3.72 o
  -1   8  14       35.17       42.90      3.48 o
   0   8  14      327.09      343.27     10.03 o
   1   8  14      309.29      295.89      7.23 o
   2   8  14        0.11        2.64      2.97 o
   3   8  14       60.72       50.21      4.50 o
   4   8  14      151.33      138.97      6.56 o
   5   8  14       46.98       50.95      4.31 o
   6   8  14        0.01        4.27      4.07 o
   7   8  14      119.58      112.51      8.59 o
   8   8  14       13.88       11.78      9.27 o
 -11   9  14        9.49        7.22      3.10 o
 -10   9  14        0.26        1.16      1.96 o
  -9   9  14       17.09       14.48      2.69 o
  -8   9  14      150.84      145.83      5.30 o
  -7   9  14      981.68     1060.15     15.68 o
  -6   9  14     2123.57     2227.36     23.88 o
  -5   9  14     1026.68     1061.00     14.20 o
  -4   9  14       46.60       58.17      3.55 o
  -3   9  14       78.64       71.64      3.91 o
  -2   9  14      304.45      304.69      6.53 o
  -1   9  14     1302.05     1350.22     15.44 o
   0   9  14      167.68      159.63      6.06 o
   1   9  14       20.73       32.32      3.36 o
   2   9  14        1.38        2.61      3.03 o
   3   9  14       37.70       34.31      3.82 o
   4   9  14       44.35       46.03      4.52 o
   5   9  14       72.99       84.16      4.52 o
   6   9  14       54.58       44.23      4.27 o
   7   9  14        1.43        0.70      4.82 o
   8   9  14        4.48        1.67      6.25 o
 -10  10  14       33.20       19.28      3.23 o
  -9  10  14       27.63       25.74      2.86 o
  -8  10  14       19.84       20.85      3.48 o
  -7  10  14      290.06      259.86      6.96 o
  -6  10  14      108.70      105.83      4.82 o
  -5  10  14      223.22      244.54      5.65 o
  -4  10  14        1.51        3.15      2.23 o
  -3  10  14      204.43      191.54      5.47 o
  -2  10  14       14.68       16.76      3.03 o
  -1  10  14      152.64      180.13      5.06 o
   0  10  14       21.28       25.32      3.21 o
   1  10  14      102.04      102.98      4.92 o
   2  10  14       16.41       17.88      3.93 o
   3  10  14      133.08      108.66      4.86 o
   4  10  14      438.13      424.26      9.01 o
   5  10  14        3.05        3.75      3.00 o
   6  10  14       25.23       26.04      4.27 o
   7  10  14        4.36        6.91      6.69 o
   8  10  14       17.62       17.11      9.44 o
 -10  11  14       13.49        9.70      2.81 o
  -9  11  14       67.33       84.53      4.04 o
  -8  11  14        9.96       14.79      2.66 o
  -7  11  14      778.50      776.67     19.94 o
  -6  11  14      452.26      455.11      9.29 o
  -5  11  14      883.52      829.11     16.00 o
  -4  11  14     1223.04     1154.85     22.49 o
  -3  11  14       19.87       18.38      3.07 o
  -2  11  14      376.97      428.35      8.53 o
  -1  11  14      214.45      233.77      6.20 o
   0  11  14       11.57       22.44      3.62 o
   1  11  14      221.17      194.43      6.37 o
   2  11  14      569.71      635.39     12.47 o
   3  11  14     1010.91      958.58     15.80 o
   4  11  14       12.81        9.79      4.02 o
   5  11  14       16.06       24.25      4.02 o
   6  11  14        7.13       14.29      4.29 o
   7  11  14      212.54      197.13     11.91 o
 -10  12  14        0.04        1.39      2.51 o
  -9  12  14       27.64       30.35      2.75 o
  -8  12  14     1018.59     1097.16     18.12 o
  -7  12  14      116.86      121.68      4.86 o
  -6  12  14     1883.19     1935.07     26.11 o
  -5  12  14       19.88       20.09      3.61 o
  -4  12  14      331.95      316.02     11.91 o
  -3  12  14      107.77      111.61      5.43 o
  -2  12  14       22.12       30.67      3.54 o
  -1  12  14      105.13      121.59      5.45 o
   0  12  14     1664.45     1627.50     20.49 o
   1  12  14        4.40        5.73      2.58 o
   2  12  14      558.67      576.37     11.35 o
   3  12  14      122.94      148.28      6.54 o
   4  12  14       64.23       60.71      5.54 o
   5  12  14       16.43       14.57      3.95 o
   6  12  14      159.11      157.25     16.66 o
   7  12  14       80.01       63.14      6.96 o
 -10  13  14        7.07        3.73      2.61 o
  -9  13  14       16.60       17.54      2.76 o
  -8  13  14       34.01       39.57      3.88 o
  -7  13  14       69.62       72.92      4.47 o
  -6  13  14       25.71       30.67      3.88 o
  -5  13  14     1069.42     1121.41     16.65 o
  -4  13  14      162.76      174.70      5.64 o
  -3  13  14      292.90      304.23      7.51 o
  -2  13  14      376.41      380.10      8.83 o
  -1  13  14        1.38        1.54      2.63 o
   0  13  14       18.21       18.98      4.30 o
   1  13  14       21.38       25.25      4.33 o
   2  13  14       14.91       18.36      4.63 o
   3  13  14        1.07        1.81      2.98 o
   4  13  14      122.36      129.62      6.74 o
   5  13  14      116.86       84.98      6.41 o
   6  13  14      151.64      147.09      7.28 o
   7  13  14       55.97       52.03     10.48 o
 -10  14  14        4.67        1.67      4.31 o
  -9  14  14        8.46        4.62      2.02 o
  -8  14  14       25.75       24.32      3.32 o
  -7  14  14      436.84      410.08     10.90 o
  -6  14  14       55.25       65.81      4.40 o
  -5  14  14        3.34        6.65      2.72 o
  -4  14  14        1.12        0.84      2.25 o
  -3  14  14      136.07      113.34      5.28 o
  -2  14  14      470.57      491.82      9.96 o
  -1  14  14        3.41        4.03      2.79 o
   0  14  14      644.32      627.42     11.59 o
   1  14  14      163.16      186.62      7.73 o
   2  14  14        8.44       12.47      4.47 o
   3  14  14      329.48      327.30      9.71 o
   4  14  14       27.03       17.95      5.00 o
   5  14  14      483.09      426.40     12.29 o
   6  14  14        4.22        4.55      3.89 o
   7  14  14       39.12       29.36      8.79 o
  -9  15  14       39.30       42.05      3.89 o
  -8  15  14       29.04       21.10      2.72 o
  -7  15  14       85.01       89.07      5.33 o
  -6  15  14       41.37       41.01      3.75 o
  -5  15  14        1.26        1.26      2.31 o
  -4  15  14      226.19      239.16      7.40 o
  -3  15  14        9.15       14.28      3.31 o
  -2  15  14        8.01       12.18      3.51 o
  -1  15  14      184.18      206.44      6.37 o
   0  15  14       45.20       43.35      5.19 o
   1  15  14       43.53       43.95      4.37 o
   2  15  14      624.26      555.67     12.32 o
   3  15  14        4.55        6.23      3.52 o
   4  15  14     1079.56     1095.74     20.65 o
   5  15  14        1.49        1.90      3.79 o
   6  15  14       29.79       30.29      6.39 o
  -9  16  14        5.41        2.38      3.30 o
  -8  16  14        5.11        4.77      2.55 o
  -7  16  14        1.98        0.67      2.43 o
  -6  16  14       19.22       15.71      3.05 o
  -5  16  14       53.17       72.45      4.53 o
  -4  16  14      674.64      681.34     12.00 o
  -3  16  14      116.07      134.94      5.61 o
  -2  16  14       21.47       26.97      4.18 o
  -1  16  14       16.87       19.54      4.34 o
   0  16  14       64.44       78.26      5.31 o
   1  16  14       93.58      101.81      5.75 o
   2  16  14       55.50       60.33      5.98 o
   3  16  14       27.74       30.89      4.56 o
   4  16  14      280.40      285.04     11.38 o
   5  16  14       30.06       49.05      5.39 o
   6  16  14        2.23        6.88      3.98 o
  -8  17  14       37.03       41.44      3.13 o
  -7  17  14       10.70       15.45      3.18 o
  -6  17  14        0.05       -1.02      1.98 o
  -5  17  14        0.84        1.46      2.39 o
  -4  17  14      244.25      238.40      6.93 o
  -3  17  14      135.53      149.70      5.46 o
  -2  17  14        2.49        5.18      2.99 o
  -1  17  14      121.17      113.72      5.77 o
   0  17  14       25.41       28.22      4.19 o
   1  17  14        2.54        2.31      2.86 o
   2  17  14      200.74      216.82      7.09 o
   3  17  14      121.85      107.79      6.37 o
   4  17  14       36.84       23.88      4.94 o
   5  17  14       10.29        5.43      3.11 o
   6  17  14       84.76       92.72     14.32 o
  -8  18  14        3.34        0.34      2.16 o
  -7  18  14        0.05        1.14      2.05 o
  -6  18  14        0.72        0.16      1.78 o
  -5  18  14       13.74       18.45      3.63 o
  -4  18  14       42.46       33.80      4.07 o
  -3  18  14       38.38       38.73      3.65 o
  -2  18  14       24.05       35.27      3.97 o
  -1  18  14       70.40       82.80      5.80 o
   0  18  14        0.08       -0.17      2.65 o
   1  18  14        9.55       15.84      3.60 o
   2  18  14      416.37      436.39      9.44 o
   3  18  14       29.30       29.34      4.47 o
   4  18  14      109.29       98.70      6.41 o
   5  18  14      242.55      235.92     10.42 o
  -8  19  14        1.99        1.84      2.83 o
  -7  19  14        6.46        6.65      1.87 o
  -6  19  14        9.07        6.92      2.23 o
  -5  19  14       46.97       54.72      5.70 o
  -4  19  14       14.04        9.18      3.21 o
  -3  19  14      133.16      104.34      5.47 o
  -2  19  14       41.70       33.41      3.84 o
  -1  19  14       28.65       37.63      4.16 o
   0  19  14       18.42       16.14      3.54 o
   1  19  14      472.50      469.44      9.88 o
   2  19  14        6.72        7.74      2.58 o
   3  19  14      142.02      114.92      6.81 o
   4  19  14      244.42      217.22      8.88 o
   5  19  14       67.99       73.24     10.38 o
  -7  20  14       66.64       50.39      4.44 o
  -6  20  14        1.20        1.41      1.71 o
  -5  20  14      261.28      260.15     10.58 o
  -4  20  14        3.94        3.96      3.06 o
  -3  20  14       82.23       71.37      4.28 o
  -2  20  14       20.97       20.19      3.14 o
  -1  20  14      133.09      126.99      5.50 o
   0  20  14      275.65      282.21      7.42 o
   1  20  14      189.88      182.61      5.84 o
   2  20  14      393.94      362.20     11.97 o
   3  20  14      190.31      181.73      7.50 o
   4  20  14      100.62       99.19      7.93 o
  -6  21  14       58.92       63.34      4.15 o
  -5  21  14       83.41       79.45      3.92 o
  -4  21  14      227.12      233.95      6.27 o
  -3  21  14        0.60       -0.10      1.76 o
  -2  21  14        8.44        4.01      2.54 o
  -1  21  14      265.05      259.17      6.80 o
   0  21  14        0.44        0.85      2.28 o
   1  21  14        1.35        1.92      2.26 o
   2  21  14       77.10       68.54      4.77 o
   3  21  14       59.47       66.14      5.76 o
   4  21  14       40.04       41.23      6.12 o
  -6  22  14       21.11       33.70      7.77 o
  -5  22  14      328.95      316.05     13.35 o
  -4  22  14       52.03       41.98      3.74 o
  -3  22  14      225.68      211.39      7.20 o
  -2  22  14       46.44       50.70      3.40 o
  -1  22  14       27.86       25.75      3.66 o
   0  22  14        0.85        2.16      2.56 o
   1  22  14       23.53       26.89      3.52 o
   2  22  14        0.34        1.07      1.62 o
   3  22  14      180.24      194.98      8.09 o
  -5  23  14       12.93       12.97      3.17 o
  -4  23  14       83.68       94.31      5.53 o
  -3  23  14       64.29       73.82      4.82 o
  -2  23  14       17.24       11.20      2.32 o
  -1  23  14       73.53       86.64      4.43 o
   0  23  14       68.78       58.04      5.33 o
   1  23  14      151.13      172.07      6.12 o
   2  23  14        3.15        0.81      3.76 o
  -4  24  14       17.77       14.28      3.28 o
  -3  24  14        0.68        1.81      3.54 o
  -2  24  14       32.25       38.63      3.54 o
  -1  24  14       50.71       49.64      3.77 o
   0  24  14        4.74        2.74      2.93 o
   1  24  14        0.01        0.09      2.41 o
 -11   0  15       10.78       20.78      5.85 o
  -9   0  15       77.66       92.09      7.19 o
  -7   0  15       33.55       43.94      7.54 o
  -5   0  15     1295.26     1382.04     23.62 o
  -3   0  15        4.90        8.32      3.06 o
  -1   0  15      437.37      416.11      8.98 o
   1   0  15       17.06       16.98      5.52 o
   3   0  15       22.45       22.23      5.66 o
   5   0  15      605.67      563.81     17.61 o
   7   0  15       53.77       52.23      6.59 o
 -11   1  15        2.10        3.69      2.80 o
 -10   1  15      388.97      456.44      8.05 o
  -9   1  15      852.43      860.41     15.26 o
  -8   1  15      483.30      529.55     10.34 o
  -7   1  15       83.04      100.41      5.60 o
  -6   1  15       80.59       82.19      5.22 o
  -5   1  15       70.18       62.57      4.35 o
  -4   1  15        6.62       12.77      3.18 o
  -3   1  15       11.89        9.91      2.30 o
  -2   1  15      401.77      371.63      6.08 o
  -1   1  15      212.84      206.08      4.63 o
   0   1  15     1667.31     1609.03     20.74 o
   1   1  15       65.09       66.73      4.52 o
   2   1  15     5775.62     6033.65     70.79 o
   3   1  15        5.79       10.92      3.11 o
   4   1  15       14.94        5.42      2.80 o
   5   1  15       43.87       51.99      5.07 o
   6   1  15      195.76      189.10     11.09 o
   7   1  15      110.66      108.87      6.54 o
   8   1  15      102.60      104.83     10.45 o
 -11   2  15      105.32      100.81      4.96 o
 -10   2  15       23.69       19.99      3.24 o
  -9   2  15      123.55      118.98      5.36 o
  -8   2  15      415.18      459.68      9.04 o
  -7   2  15      972.67      962.88     13.89 o
  -6   2  15      665.03      662.18     11.20 o
  -5   2  15       76.03       96.44      5.01 o
  -4   2  15      750.47      747.29     10.56 o
  -3   2  15      175.62      152.58      4.45 o
  -2   2  15        7.27       12.15      2.42 o
  -1   2  15      372.92      266.46      4.91 o
   0   2  15       62.57       52.83      4.16 o
   1   2  15      518.73      483.60      9.75 o
   2   2  15       20.36       36.06      5.15 o
   3   2  15       46.22       47.03      4.60 o
   4   2  15      668.50      658.61     12.15 o
   5   2  15      407.94      390.65     12.06 o
   6   2  15      164.99      176.22     10.28 o
   7   2  15      123.75      144.38      7.97 o
   8   2  15       43.20       31.38      8.34 o
 -11   3  15       70.21       73.43      4.99 o
 -10   3  15        2.52        1.52      2.28 o
  -9   3  15      174.57      183.92      6.14 o
  -8   3  15      458.16      456.95      9.40 o
  -7   3  15      516.47      540.07      9.62 o
  -6   3  15       69.84       73.17      6.19 o
  -5   3  15       14.55       19.90      3.34 o
  -4   3  15      172.32      190.65      5.08 o
  -3   3  15       94.95       98.91      4.13 o
  -2   3  15       97.53      110.97      3.95 o
  -1   3  15        7.30       16.07      2.78 o
   0   3  15      289.64      294.78      6.34 o
   1   3  15     1969.34     1897.39     23.47 o
   2   3  15     2052.74     2054.02     27.35 o
   3   3  15       29.51       36.40      4.92 o
   4   3  15       67.60       47.59      4.98 o
   5   3  15     1174.50     1210.16     24.52 o
   6   3  15        0.10        3.37      4.12 o
   7   3  15      173.13      170.00     16.93 o
   8   3  15        3.71        3.08      4.41 o
 -11   4  15       29.95       33.12      3.45 o
 -10   4  15       26.20       29.04      3.13 o
  -9   4  15      462.78      475.33      8.54 o
  -8   4  15      204.31      228.00      6.72 o
  -7   4  15        1.27       -0.30      2.18 o
  -6   4  15      564.16      519.15      9.71 o
  -5   4  15      244.40      226.21      5.90 o
  -4   4  15        0.13        6.39      3.06 o
  -3   4  15      262.57      277.43      5.78 o
  -2   4  15      135.19      148.40      5.22 o
  -1   4  15        8.61        5.81      2.62 o
   0   4  15       78.77       68.58      4.03 o
   1   4  15       16.86       20.30      4.02 o
   2   4  15      609.56      563.90     11.59 o
   3   4  15       28.60       29.85      4.27 o
   4   4  15      200.48      198.40      6.78 o
   5   4  15       17.82       28.71      4.50 o
   6   4  15       48.76       43.19      5.95 o
   7   4  15       11.43        6.80      5.20 o
   8   4  15        1.61        5.54      4.90 o
 -11   5  15        3.49        4.74      2.47 o
 -10   5  15        3.49        1.84      2.40 o
  -9   5  15       13.10       16.88      3.24 o
  -8   5  15      641.96      691.66     11.41 o
  -7   5  15      999.59     1031.13     14.34 o
  -6   5  15      779.42      822.01     12.12 o
  -5   5  15       79.13       80.91      4.60 o
  -4   5  15       49.30       47.36      3.71 o
  -3   5  15      104.21      123.42      4.17 o
  -2   5  15       85.84       83.32      4.03 o
  -1   5  15        3.31       10.77      2.59 o
   0   5  15      109.58      134.17      5.21 o
   1   5  15     2947.55     2907.22     34.10 o
   2   5  15      554.02      571.79     11.21 o
   3   5  15     1060.55     1110.36     15.81 o
   4   5  15       10.10       13.66      3.70 o
   5   5  15       68.68       70.71      6.43 o
   6   5  15       32.37       21.85      5.30 o
   7   5  15       27.45       20.50      6.45 o
   8   5  15        0.05        0.73      7.46 o
 -11   6  15        1.93        2.56      2.33 o
 -10   6  15        5.64        3.41      2.12 o
  -9   6  15       15.68       14.20      3.06 o
  -8   6  15      883.68      915.50     13.75 o
  -7   6  15      106.70      116.46      5.94 o
  -6   6  15      909.70      956.68     12.94 o
  -5   6  15      280.61      278.81      7.04 o
[truncated: 82,864 more chars]
